# Supplementary material for: MARVEL: an integrated alternative splicing analysis platform for single-cell RNA sequencing data
Source: Nucleic Acids Res. 2023 Jan 12;51(5):e29. doi: 10.1093/nar/gkac1260 (PMC10018366; doi:10.1093/nar/gkac1260)
Supplement: gkac1260_Supplemental_Files [file gkac1260_supplemental_files.zip]

Archive with 3 entries (3 files):
- Supplementary Figures 1-14.pdf
- Supplementary Table 1.docx
- Supplementary Tables 2-5.xlsx
