# Supplementary material for: MARVEL: an integrated alternative splicing analysis platform for single-cell RNA sequencing data
Source: Nucleic Acids Res. 2023 Jan 12;51(5):e29. doi: 10.1093/nar/gkac1260 (PMC10018366; doi:10.1093/nar/gkac1260)
Supplement: gkac1260_Supplemental_Files [file gkac1260_supplemental_files.zip › Supplementary Tables 2-5.xlsx]

## Sheet: Supp_Table_2
Supplementary Table 2. Differential splicing analysis results from Anderson-Darling test applied on iPSCs differentiated into endoderm cells
Column explanation:
Splicing event coordinates	Splicing event type	Ensembl gene ID	Gene name	Gene biotype	Number of cells in group 1 (reference) expressing the splicing event	Number of cells in group 2 expressing the splicing event	Mean PSI value in cell group 1	Mean PSI value in cell group 2	"mean.g2" column - "mean.g1"column	P value returned by Anderson-Darling test	P value adjusted using false discovery rate (FDR)	Modality (splicing pattern of PSI distribution) of cell group 1	Modality (splicing pattern of PSI distribution) of cell group 2	Number of cells considered as outliers in cell group 1	Number of cells considered as outliers in cell group 2	Is TRUE when the number of cells considered as outlier in either "n.cells.outliers.g1" column or "n.cells.outliers.g2" column < 10
tran_id	event_type	gene_id	gene_short_name	gene_type	n.cells.g1	n.cells.g2	mean.g1	mean.g2	mean.diff	p.val	p.val.adj	modality.bimodal.adj.g1	modality.bimodal.adj.g2	n.cells.outliers.g1	n.cells.outliers.g2	outliers
chr13:43059394:43059714:+@chr13:43062190:43062295	RI	ENSG00000120675.6	DNAJC15	protein_coding	67	53	0.000140751	0.12201	0.12187	1.435e-37	7.24675e-34	Excluded.Primary	Excluded.Dispersed	7	50	FALSE
chr15:24962114:24962209:+@chr15:24967029:24967152:+@chr15:24967932:24968082	SE	ENSG00000128739.22	SNRPN	protein_coding	83	45	0.100356	0.00340075	-0.096955	8.5431e-36	2.15713e-32	Excluded.Dispersed	Excluded.Primary	82	3	FALSE
chr17:8383254:8382781|8383157:-@chr17:8382143:8382315	A5SS	ENSG00000161970.15	RPL26	protein_coding	83	53	0.0532707	0.00544729	-0.0478234	1.4504e-33	1.83113e-30	Excluded.Dispersed	Excluded.Primary	79	5	FALSE
chr17:8383157:8383193|8382781:8383164:-@chr17:8382143:8382315	AFE	ENSG00000161970.15	RPL26	protein_coding	83	53	0.0532707	0.00544729	-0.0478234	1.4504e-33	1.83113e-30	Excluded.Dispersed	Excluded.Primary	79	5	FALSE
chr10:78037194:78037304:+@chr10:78037439:78037441:+@chr10:78040204:78040225	SE	ENSG00000138326.20	RPS24	protein_coding	82	52	0.130129	0.0125594	-0.11757	1.9554e-32	1.97495e-29	Excluded.Dispersed	Excluded.Dispersed	81	9	FALSE
chr10:78037194:78037304:+@chr10:78037439|78040204:78040225	A3SS	ENSG00000138326.20	RPS24	protein_coding	83	53	0.134648	0.0149155	-0.119732	1.1045e-31	9.29621e-29	Excluded.Dispersed	Excluded.Dispersed	82	10	FALSE
chr6:34426071:34425796|34426032:-@chr6:34425072:34425221	A5SS	ENSG00000270800.3	RPS10-NUDT3	protein_coding	83	53	0.0784738	0.00856073	-0.069913	1.4996e-31	9.46623e-29	Excluded.Dispersed	Excluded.Primary	82	13	FALSE
chr6:34426032:34426052|34425796:34426026:-@chr6:34425072:34425221	AFE	ENSG00000270800.3	RPS10-NUDT3	protein_coding	83	53	0.0784738	0.00856073	-0.069913	1.4996e-31	9.46623e-29	Excluded.Dispersed	Excluded.Primary	82	13	FALSE
chr5:150449703:150449739|150449486:150449691:-@chr5:150447585:150447735	AFE	ENSG00000164587.13	RPS14	protein_coding	83	53	0.0768404	0.00639759	-0.0704428	4.5015e-31	2.52584e-28	Excluded.Primary	Excluded.Primary	83	25	FALSE
chr5:150449703:150449739|150449492:150449696:-@chr5:150447585:150447735	AFE	ENSG00000164587.13	RPS14	protein_coding	83	53	0.0381757	0.00353675	-0.0346389	1.034e-30	5.2217e-28	Excluded.Primary	Excluded.Primary	81	13	FALSE
chr15:24962114:24962209:+@chr15:24967029:24967240:+@chr15:24967932:24968082	SE	ENSG00000128739.22	SNRPN	protein_coding	45	45	0.0787023	0.00827973	-0.0704225	1.4593e-29	6.69951e-27	Excluded.Dispersed	Excluded.Dispersed	44	2	FALSE
chr13:43055391:43058296:+@chr13:43058654:43058862	RI	ENSG00000120675.6	DNAJC15	protein_coding	67	53	0	0.048874	0.048874	2.9752e-29	1.25206e-26	Excluded.Primary	Excluded.Dispersed	0	35	FALSE
chr17:8383254:8382862|8383157:-@chr17:8382143:8382315	A5SS	ENSG00000161970.15	RPL26	protein_coding	83	53	0.0558864	0.00638697	-0.0494994	9.4499e-29	3.40871e-26	Excluded.Dispersed	Excluded.Primary	76	7	FALSE
chr17:8383157:8383193|8382862:8383166:-@chr17:8382143:8382315	AFE	ENSG00000161970.15	RPL26	protein_coding	83	53	0.0558864	0.00638697	-0.0494994	9.4499e-29	3.40871e-26	Excluded.Dispersed	Excluded.Primary	76	7	FALSE
chr8:144792587:144792245|144792366:-@chr8:144791992:144792140	A5SS	ENSG00000161016.17	RPL8	protein_coding	83	53	0.083311	0.0132023	-0.0701087	1.6555e-28	5.22517e-26	Excluded.Dispersed	Excluded.Primary	80	10	FALSE
chr8:144792366:144792423|144792245:144792389:-@chr8:144791992:144792140	AFE	ENSG00000161016.17	RPL8	protein_coding	83	53	0.083311	0.0132023	-0.0701087	1.6555e-28	5.22517e-26	Excluded.Dispersed	Excluded.Primary	80	10	FALSE
chr18:49492458:49492479|49492258:49492444:-@chr18:49491532:49491584	AFE	ENSG00000215472.10	RPL17-C18orf32	protein_coding	83	53	0.0813355	0.00964912	-0.0716864	1.9679e-28	5.84582e-26	Excluded.Dispersed	Excluded.Primary	83	22	FALSE
chr18:49492458:49492479|49492275:49492432:-@chr18:49491532:49491584	AFE	ENSG00000215472.10	RPL17-C18orf32	protein_coding	83	53	0.178067	0.0442197	-0.133848	5.7977e-26	1.62658e-23	Excluded.Dispersed	Excluded.Dispersed	83	38	FALSE
chr8:98045550:98045508:-@chr8:98045399:98045347	RI	ENSG00000156482.11	RPL30	protein_coding	83	53	0.0693727	0.00707387	-0.0622989	7.6911e-26	2.04421e-23	Excluded.Dispersed	Excluded.Primary	83	53	FALSE
chr4:108620569:108620600|108620656:108620712:+@chr4:108621951:108622024	AFE	ENSG00000109475.16	RPL34	protein_coding	83	53	0.319892	0.072253	-0.247639	1.0308e-25	2.60277e-23	Excluded.Dispersed	Excluded.Dispersed	83	43	FALSE
chr3:197950190:197950221|197950299:+@chr3:197950936:197950978	A5SS	ENSG00000182899.17	RPL35A	protein_coding	83	53	0.193082	0.054302	-0.13878	3.3695e-24	8.10285e-22	Excluded.Dispersed	Excluded.Dispersed	83	40	FALSE
chr13:27251561:27251585|27251597:27251699:+@chr13:27253765:27253843	AFE	ENSG00000122026.10	RPL21	protein_coding	83	53	0.031996	0.00156777	-0.0304282	5.2265e-24	1.19972e-21	Excluded.Primary	Excluded.Primary	62	4	FALSE
chr12:112409641:112409411|112409587:-@chr12:112408420:112408656	A5SS	ENSG00000089009.15	AC004086.1	protein_coding	83	53	0.197879	0.047484	-0.150395	1.862e-23	3.83032e-21	Excluded.Dispersed	Excluded.Dispersed	83	31	FALSE
chr12:112409587:112409605|112409411:112409593:-@chr12:112408420:112408656	AFE	ENSG00000089009.15	AC004086.1	protein_coding	83	53	0.197879	0.047484	-0.150395	1.862e-23	3.83032e-21	Excluded.Dispersed	Excluded.Dispersed	83	31	FALSE
chr19:41860255:41860289|41860445:+@chr19:41860775:41860845	A5SS	ENSG00000105372.7	RPS19	protein_coding	83	53	0.0114794	0.000788092	-0.0106913	1.8962e-23	3.83032e-21	Excluded.Primary	Excluded.Primary	63	5	FALSE
chr4:39458914:39458891:-@chr4:39458441:39458394	RI	ENSG00000163682.16	RPL9	protein_coding	83	53	0.0909063	0.0203317	-0.0705746	7.1064e-22	1.38028e-19	Excluded.Dispersed	Excluded.Primary	83	53	FALSE
chr10:78037194:78037304:+@chr10:78037965:78037982:+@chr10:78040204:78040225	SE	ENSG00000138326.20	RPS24	protein_coding	73	51	0.04474	0.00989541	-0.0348446	1.6607e-21	3.10612e-19	Excluded.Dispersed	Excluded.Dispersed	55	4	FALSE
chr16:18790310:18790362|18789897:18790260:-@chr16:18788981:18789118	AFE	ENSG00000134419.15	RPS15A	protein_coding	82	53	0.0316902	0.00343695	-0.0282532	2.144e-21	3.86686e-19	Excluded.Dispersed	Excluded.Primary	58	4	FALSE
chr9:35685269:35685339:-@chr9:35685064:35685139:-@chr9:35684732:35684807:-@chr9:35684488:35684550	MXE	ENSG00000198467.15	TPM2	protein_coding	52	26	0.461412	0.0384615	-0.422951	9.7045e-21	1.68992e-18	Middle	Excluded.Dispersed	0	0	FALSE
chr12:110502049:110502117:-@chr12:110499535:110499546:-@chr12:110496012:110496203	SE	ENSG00000111237.18	VPS29	protein_coding	68	33	0.0212479	0.521744	0.500496	1.3846e-20	2.33074e-18	Excluded.Dispersed	Included.Dispersed	0	0	FALSE
chr10:78037194:78037304:+@chr10:78037965:78038104|78040615:78040696	ALE	ENSG00000138326.20	RPS24	protein_coding	83	52	0.0390415	0.0117183	-0.0273231	2.5822e-20	4.20649e-18	Excluded.Dispersed	Excluded.Dispersed	61	5	FALSE
chr3:51995857:51995881|51995740:51995844:-@chr3:51995425:51995469	AFE	ENSG00000162244.11	RPL29	protein_coding	83	53	0.0179931	0.000583575	-0.0174095	3.2105e-20	5.06657e-18	Excluded.Primary	Excluded.Primary	52	2	FALSE
chr12:56725340:56724962|56725263:-@chr12:56724452:56724523	A5SS	ENSG00000196531.10	NACA	protein_coding	83	53	0.110823	0.0458075	-0.065015	1.016e-19	1.50906e-17	Excluded.Dispersed	Excluded.Dispersed	80	16	FALSE
chr12:56725263:56725285|56724962:56725036:-@chr12:56724452:56724523	AFE	ENSG00000196531.10	NACA	protein_coding	83	53	0.110823	0.0458075	-0.065015	1.016e-19	1.50906e-17	Excluded.Dispersed	Excluded.Dispersed	80	16	FALSE
chr2:55232808:55232872:+@chr2:55233363:55233417	RI	ENSG00000143947.13	RPS27A	protein_coding	83	53	0.00156125	0.000302914	-0.00125834	1.7228e-19	2.48575e-17	Excluded.Primary	Excluded.Primary	83	53	FALSE
chr7:141738406:141738410|141738396:141738575:+@chr7:141739124:141739190	AFE	ENSG00000106028.11	SSBP1	protein_coding	83	46	0.145461	0.0349155	-0.110545	1.3987e-18	1.96207e-16	Excluded.Dispersed	Excluded.Dispersed	71	9	FALSE
chr7:141738358:141738410|141738503:+@chr7:141739124:141739190	A5SS	ENSG00000106028.11	SSBP1	protein_coding	83	47	0.260366	0.0911159	-0.16925	1.4898e-18	2.0107e-16	Excluded.Dispersed	Excluded.Dispersed	82	18	FALSE
chr3:39406735:39406764|39406763:39407082:+@chr3:39407621:39407786	AFE	ENSG00000168028.14	RPSA	protein_coding	83	53	0.0200976	0.00498459	-0.015113	1.513e-18	2.0107e-16	Excluded.Primary	Excluded.Primary	63	7	FALSE
chr14:21231072:21230958|21230997:-@chr14:21230319:21230366	A5SS	ENSG00000092199.17	HNRNPC	protein_coding	83	50	0.234584	0.0900759	-0.144508	3.5681e-18	4.62023e-16	Excluded.Dispersed	Excluded.Dispersed	81	18	FALSE
chr1:62196435:62196528:+@chr1:62203447:62203557:+@chr1:62206519:62207636	SE	ENSG00000240563.2	L1TD1	protein_coding	78	44	0.0614903	0.0519436	-0.00954671	5.3782e-18	6.78998e-16	Excluded.Dispersed	Excluded.Dispersed	71	9	FALSE
chr17:51153576:51153662:+@chr17:51154225:51154444:+@chr17:51155651:51155780	SE	ENSG00000239672.7	NME1	protein_coding	69	32	0.0953135	0.0394856	-0.0558279	5.5259e-18	6.80629e-16	Excluded.Dispersed	Excluded.Dispersed	61	3	FALSE
chr15:82540459:82540426:-@chr15:82540132:82539981	RI	ENSG00000182774.13	RPS17	protein_coding	83	53	0.0353955	0.00740508	-0.0279905	9.0868e-18	1.09258e-15	Excluded.Primary	Excluded.Primary	83	53	FALSE
chr7:5528719:5528564:-@chr7:5528344:5528281	RI	ENSG00000075624.16	ACTB	protein_coding	83	53	0.896549	0.818692	-0.0778573	1.2494e-17	1.46732e-15	Included.Primary	Included.Dispersed	83	53	FALSE
chr1:62196435:62196528:+@chr1:62203447|62206519:62207636	A3SS	ENSG00000240563.2	L1TD1	protein_coding	83	48	0.0443404	0.0605964	0.0162559	1.9587e-17	2.24805e-15	Excluded.Primary	Excluded.Dispersed	73	10	FALSE
chr6:73519228:73519128:-@chr6:73519064:73518932	RI	ENSG00000156508.18	EEF1A1	protein_coding	83	53	0.875617	0.823693	-0.0519237	2.0283e-17	2.2762e-15	Included.Primary	Included.Dispersed	83	53	FALSE
chr6:34236873:34236963:+@chr6:34237204:34237317	RI	ENSG00000137309.19	HMGA1	protein_coding	83	53	0.0321688	0.0149345	-0.0172343	2.5511e-17	2.80066e-15	Excluded.Primary	Excluded.Dispersed	83	23	FALSE
chr10:103396409:103396466|103395746:103396074:-@chr10:103392371:103392466	AFE	ENSG00000173915.16	ATP5MD	protein_coding	83	53	0.225049	0.0681356	-0.156913	6.7522e-17	7.25502e-15	Excluded.Dispersed	Excluded.Dispersed	78	20	FALSE
chr10:78037194:78037304:+@chr10:78040204:78040225:+@chr10:78040615:78040747	SE	ENSG00000138326.20	RPS24	protein_coding	83	53	0.466579	0.663036	0.196457	2.256e-16	2.3735e-14	Middle	Middle	0	0	FALSE
chr19:10654361:10654487|10655024:10655123:+@chr19:10670516:10670608	AFE	ENSG00000129351.17	ILF3	protein_coding	76	31	0.292136	0.0557457	-0.23639	4.6687e-16	4.81162e-14	Excluded.Dispersed	Excluded.Dispersed	72	8	FALSE
chr14:100376251:100375511:-@chr14:100375350:100375283	RI	ENSG00000140105.18	WARS	protein_coding	58	47	0.1446	0.613251	0.468651	9.4649e-16	9.55955e-14	Excluded.Dispersed	Multimodal	0	0	FALSE
chr10:103396409:103396492:-@chr10:103395746:103396032:-@chr10:103392371:103392466	SE	ENSG00000173915.16	ATP5MD	protein_coding	77	46	0.17491	0.0539556	-0.120954	1.1631e-15	1.1517e-13	Excluded.Dispersed	Excluded.Dispersed	72	15	FALSE
chr8:100704390:100704280|100704297:-@chr8:100702916:100703359	A5SS	ENSG00000070756.16	PABPC1	protein_coding	83	53	0.0181773	0.00129213	-0.0168852	1.3793e-15	1.33951e-13	Excluded.Primary	Excluded.Primary	46	3	FALSE
chr5:135360497:135360604:-@chr5:135353045|135359942:135352946	A3SS	ENSG00000113648.16	H2AFY	protein_coding	68	29	0.165951	0.0427203	-0.123231	2.1326e-15	2.03201e-13	Excluded.Dispersed	Excluded.Dispersed	57	3	FALSE
chr16:89560711:89560839:+@chr16:89560940:89561063	RI	ENSG00000167526.13	RPL13	protein_coding	82	53	0.0491524	0.00784281	-0.0413096	3.3412e-15	3.12464e-13	Excluded.Dispersed	Excluded.Primary	78	46	FALSE
chr11:18394586:18394636|18396278:18396610:+@chr11:18396819:18396954	AFE	ENSG00000134333.14	LDHA	protein_coding	66	36	0.209044	0	-0.209044	4.2384e-15	3.89162e-13	Excluded.Dispersed	Excluded.Primary	39	0	FALSE
chr11:46381711:46381885:+@chr11:46382057:46382133	RI	ENSG00000110492.15	MDK	protein_coding	76	53	0.0407743	0.00567967	-0.0350946	6.7288e-15	6.06794e-13	Excluded.Dispersed	Excluded.Primary	68	27	FALSE
chr17:75182814:75182959|75182382:75182563:-@chr17:75181057:75181188	AFE	ENSG00000188612.12	SUMO2	protein_coding	83	53	0.0343834	0.00733774	-0.0270457	8.3846e-15	7.42846e-13	Excluded.Dispersed	Excluded.Primary	50	5	FALSE
chr14:100376260:100376299|100375283:100375347:-@chr14:100369087:100369258	AFE	ENSG00000140105.18	WARS	protein_coding	39	46	0.181237	0.6992	0.517963	1.8038e-14	1.57055e-12	Excluded.Dispersed	Multimodal	0	0	FALSE
chr17:74203704:74203770:+@chr17:74203918:74203958	RI	ENSG00000172809.13	RPL38	protein_coding	83	53	0.0022628	0.000364355	-0.00189845	2.3063e-14	1.97404e-12	Excluded.Primary	Excluded.Primary	83	52	FALSE
chr9:136862906:136862999:-@chr9:136862345|136862496:136862119	A3SS	ENSG00000107223.13	EDF1	protein_coding	79	43	0.141926	0.0551791	-0.0867472	2.9052e-14	2.44521e-12	Excluded.Dispersed	Excluded.Dispersed	74	14	FALSE
chr15:72206728:72206880:-@chr15:72202620|72203188:72202454	A3SS	ENSG00000067225.18	PKM	protein_coding	72	52	0.0115586	0.0658084	0.0542498	3.0755e-14	2.54611e-12	Excluded.Primary	Excluded.Dispersed	15	37	FALSE
chr9:128683655:128684007|128689226:128689655:+@chr9:128691170:128691227	AFE	ENSG00000119335.16	SET	protein_coding	83	49	0.0543263	0.249516	0.19519	1.3285e-13	1.08208e-11	Excluded.Primary	Excluded.Dispersed	81	44	FALSE
chr21:25734938:25734333|25734853:-@chr21:25729631:25729801	A5SS	ENSG00000154723.12	ATP5PF	protein_coding	83	53	0.046606	0.0212691	-0.0253369	1.7443e-13	1.39821e-11	Excluded.Dispersed	Excluded.Dispersed	46	4	FALSE
chr11:85981129:85981228:-@chr11:85978070:85978093:-@chr11:85976623:85976682	SE	ENSG00000073921.18	PICALM	protein_coding	38	28	0.888924	0.136975	-0.751949	5.7249e-13	4.5173e-11	Included.Dispersed	Excluded.Dispersed	0	0	FALSE
chr19:9828327:9828393:+@chr19:9828592:9828675	RI	ENSG00000198258.10	UBL5	protein_coding	83	53	0.0330827	0.00742713	-0.0256556	7.303e-13	5.67387e-11	Excluded.Dispersed	Excluded.Primary	72	25	FALSE
chr13:27251561:27251585|27251579:27251656:+@chr13:27253765:27253843	AFE	ENSG00000122026.10	RPL21	protein_coding	83	53	0.0350073	0.0130086	-0.0219988	7.4831e-13	5.72571e-11	Excluded.Primary	Excluded.Primary	73	20	FALSE
chr1:114737963:114738072:-@chr1:114737471:114737563:-@chr1:114736758:114736855	SE	ENSG00000009307.16	CSDE1	protein_coding	75	39	0.172509	0.0702371	-0.102272	8.0654e-13	6.07914e-11	Excluded.Dispersed	Excluded.Dispersed	66	10	FALSE
chr12:55716037:55716196|55716292:55716717:+@chr12:55716933:55717005	AFE	ENSG00000135441.7	BLOC1S1	protein_coding	67	35	0.234506	0.0549165	-0.179589	9.3956e-13	6.97761e-11	Excluded.Dispersed	Excluded.Dispersed	53	6	FALSE
chr2:101002293:101002315:+@chr2:101002702:101002808	RI	ENSG00000071082.11	RPL31	protein_coding	83	53	0.00662083	0.00248229	-0.00413854	1.235e-12	9.03877e-11	Excluded.Primary	Excluded.Primary	68	18	FALSE
chr17:39200317:39200349|39200342:39200743:+@chr17:39201213:39201319	AFE	ENSG00000108298.11	RPL19	protein_coding	83	53	0.0122216	0.0016068	-0.0106148	1.3281e-12	9.58129e-11	Excluded.Primary	Excluded.Primary	53	10	FALSE
chr19:45691887:45691992:-@chr19:45689233:45689347:-@chr19:45688387:45688566	SE	ENSG00000125743.10	SNRPD2	protein_coding	77	50	0.0218318	0.00683687	-0.0149949	1.6765e-12	1.19244e-10	Excluded.Primary	Excluded.Primary	45	5	FALSE
chr18:49492457:49492258|49492275:-@chr18:49491532:49491584	A5SS	ENSG00000265681.7	RPL17	protein_coding	83	37	0.288617	0.218777	-0.0698401	1.8316e-12	1.28466e-10	Excluded.Dispersed	Excluded.Dispersed	83	17	FALSE
chr12:56158684:56158711:+@chr12:56159587|56159975:56160148	A3SS	ENSG00000092841.18	MYL6	protein_coding	83	53	0.916412	0.973886	0.0574738	2.0683e-12	1.43081e-10	Included.Dispersed	Included.Primary	83	32	FALSE
chr9:92293756:92293441|92293611:-@chr9:92289301:92289426	A5SS	ENSG00000196305.17	IARS	protein_coding	80	34	0.451473	0.187778	-0.263696	2.487e-12	1.68697e-10	Multimodal	Excluded.Dispersed	0	0	FALSE
chr10:78033891:78033904|78033917:78033986:+@chr10:78035352:78035417	AFE	ENSG00000138326.20	RPS24	protein_coding	83	53	0.00456607	0.000659989	-0.00390609	2.5054e-12	1.68697e-10	Excluded.Primary	Excluded.Primary	34	1	FALSE
chr12:56158362:56158711:+@chr12:56159587:56159730:+@chr12:56159975:56160148	SE	ENSG00000092841.18	MYL6	protein_coding	83	53	0.924247	0.976048	0.0518007	2.6444e-12	1.75713e-10	Included.Dispersed	Included.Primary	83	32	FALSE
chr12:25225614:25225773:-@chr12:25215437:25215560:-@chr12:25209431:25209911	SE	ENSG00000133703.11	KRAS	protein_coding	71	34	0.144088	0.0108497	-0.133238	2.8704e-12	1.88254e-10	Excluded.Dispersed	Excluded.Dispersed	41	1	FALSE
chr12:56158684:56158711|56159730:+@chr12:56159975:56160148	A5SS	ENSG00000092841.18	MYL6	protein_coding	83	53	0.930398	0.977796	0.047398	3.5109e-12	2.27308e-10	Included.Dispersed	Included.Primary	83	32	FALSE
chr5:32601005:32601113:+@chr5:32601801:32603088	RI	ENSG00000113387.12	SUB1	protein_coding	83	52	0.871087	0.955294	0.0842076	5.7427e-12	3.67097e-10	Included.Dispersed	Included.Dispersed	81	49	FALSE
chr12:6849858:6849565:-@chr12:6849413:6849323	RI	ENSG00000111665.11	CDCA3	protein_coding	79	30	0.0364114	0.00933275	-0.0270786	7.6403e-12	4.82294e-10	Excluded.Dispersed	Excluded.Dispersed	56	3	FALSE
chr21:25734853:25734938:-@chr21:25734333:25734375:-@chr21:25729631:25729801	SE	ENSG00000154723.12	ATP5PF	protein_coding	72	52	0.0351427	0.0180479	-0.0170948	1.0129e-11	6.31499e-10	Excluded.Dispersed	Excluded.Dispersed	35	3	FALSE
chr11:62761795:62761904:+@chr11:62762542:62762866:+@chr11:62762867:62763026:+@chr11:62765182:62765232	MXE	ENSG00000168002.12	POLR2G	protein_coding	63	41	0.0563952	0.00755959	-0.0488356	1.1561e-11	7.11988e-10	Excluded.Dispersed	Excluded.Dispersed	34	2	FALSE
chr8:73008864:73009205|73012857:73012931:+@chr8:73013895:73013990	AFE	ENSG00000147601.14	TERF1	protein_coding	83	26	0.0412927	0.00360577	-0.0376869	1.2828e-11	7.80499e-10	Excluded.Dispersed	Excluded.Primary	55	1	FALSE
chr9:92293611:92293694|92293441:92293700:-@chr9:92289301:92289426	AFE	ENSG00000196305.17	IARS	protein_coding	80	35	0.451473	0.205789	-0.245684	1.4394e-11	8.65354e-10	Multimodal	Excluded.Dispersed	0	0	FALSE
chr6:75243717:75243873:-@chr6:75243423:75243538:-@chr6:75241176:75241265	SE	ENSG00000112695.11	COX7A2	protein_coding	76	51	0.0226949	0.00335703	-0.0193379	1.5732e-11	9.34666e-10	Excluded.Primary	Excluded.Primary	39	4	FALSE
chr15:72206728:72206880:-@chr15:72203022:72203188:-@chr15:72202454:72202620:-@chr15:72200474:72200655	MXE	ENSG00000067225.18	PKM	protein_coding	53	37	0.0139226	0.0780159	0.0640934	1.7013e-11	9.99019e-10	Excluded.Primary	Excluded.Dispersed	11	27	FALSE
chr19:12943713:12943805:+@chr19:12943854:12943988	RI	ENSG00000179218.13	CALR	protein_coding	83	53	0.707635	0.51413	-0.193505	1.9328e-11	1.12191e-09	Included.Dispersed	Middle	0	0	FALSE
chr13:27251561:27251585|27251583:27251850:+@chr13:27253765:27253843	AFE	ENSG00000122026.10	RPL21	protein_coding	83	53	0.00984003	0.00124925	-0.00859078	2.0741e-11	1.19025e-09	Excluded.Primary	Excluded.Primary	38	3	FALSE
chr5:86619353:86619496:+@chr5:86619739:86619878	RI	ENSG00000127184.13	COX7C	protein_coding	83	53	0.0004459	0.000255397	-0.000190503	2.3645e-11	1.34165e-09	Excluded.Primary	Excluded.Primary	81	30	FALSE
chr12:98593625:98593740:+@chr12:98593975:98594135	RI	ENSG00000075415.12	SLC25A3	protein_coding	83	47	0.0620292	0.0269278	-0.0351014	4.1729e-11	2.34146e-09	Excluded.Dispersed	Excluded.Dispersed	63	13	FALSE
chr19:12943713:12943756:+@chr19:12943942:12944752	RI	ENSG00000179218.13	CALR	protein_coding	83	50	0.776122	0.560969	-0.215152	4.738e-11	2.62933e-09	Included.Dispersed	Multimodal	0	0	FALSE
chr4:48831084:48831249|48831496:+@chr4:48832620:48832682	A5SS	ENSG00000109180.14	OCIAD1	protein_coding	70	41	0.258436	0.0766008	-0.181835	4.9507e-11	2.7175e-09	Excluded.Dispersed	Excluded.Dispersed	54	10	FALSE
chr20:17968980:17968375:-@chr20:17968161:17967688	RI	ENSG00000089006.16	SNX5	protein_coding	80	35	0.0511513	0.00397564	-0.0471757	6.0464e-11	3.28326e-09	Excluded.Dispersed	Excluded.Primary	72	15	FALSE
chr16:18790362:18790244|18790310:-@chr16:18788981:18789118	A5SS	ENSG00000134419.15	RPS15A	protein_coding	82	53	0.252533	0.137526	-0.115007	6.5679e-11	3.5285e-09	Excluded.Dispersed	Excluded.Dispersed	82	48	FALSE
chr17:8289503:8289588:+@chr17:8289813:8290092	RI	ENSG00000108961.14	RANGRF	protein_coding	39	31	0.362153	0.119504	-0.242649	7.8166e-11	4.15514e-09	Multimodal	Excluded.Dispersed	0	0	FALSE
chr6:34240737:34240882|34240915:+@chr6:34242712:34242795	A5SS	ENSG00000137309.19	HMGA1	protein_coding	82	52	0.712854	0.829171	0.116317	1.0119e-10	5.32302e-09	Included.Dispersed	Included.Dispersed	82	40	FALSE
chr18:49492458:49492482|49492275:49492305:-@chr18:49491746:49491833	AFE	ENSG00000265681.7	RPL17	protein_coding	81	44	0.0847665	0.0301165	-0.05465	1.097e-10	5.71119e-09	Excluded.Dispersed	Excluded.Dispersed	45	4	FALSE
chr3:101592627:101592826:+@chr3:101594186:101594437	RI	ENSG00000081154.11	PCNP	protein_coding	75	47	0.697117	0.90131	0.204192	2.2018e-10	1.1346e-08	Included.Dispersed	Included.Dispersed	72	34	FALSE
chr8:98045399:98045347:-@chr8:98045088:98044943	RI	ENSG00000156482.11	RPL30	protein_coding	83	53	0.0088776	0.00385009	-0.00502751	2.3072e-10	1.17691e-08	Excluded.Primary	Excluded.Primary	83	53	FALSE
chr12:76084567:76084612|76083833:76084094:-@chr12:76074203:76074239	AFE	ENSG00000187109.14	NAP1L1	protein_coding	83	53	0.0476584	0.0166364	-0.0310219	3.0658e-10	1.54823e-08	Excluded.Dispersed	Excluded.Dispersed	47	8	FALSE
chr6:139028683:139028875:+@chr6:139033749:139033855:+@chr6:139034155:139034221	SE	ENSG00000146386.8	ABRACL	protein_coding	68	33	0.0518331	0.0477677	-0.00406545	3.4814e-10	1.7407e-08	Excluded.Dispersed	Excluded.Dispersed	43	3	FALSE
chr19:49677272:49677316:+@chr19:49679872:49679925:+@chr19:49680487:49680588	SE	ENSG00000126457.21	PRMT1	protein_coding	70	39	0.0747575	0.055369	-0.0193884	4.1306e-10	2.04505e-08	Excluded.Dispersed	Excluded.Dispersed	55	9	FALSE
chr5:132866869:132867035:+@chr5:132867488:132868847	RI	ENSG00000164405.11	UQCRQ	protein_coding	83	51	0.0349829	0.0250798	-0.00990319	4.1866e-10	2.05265e-08	Excluded.Dispersed	Excluded.Dispersed	47	7	FALSE
chr1:28236361:28236452:+@chr1:28237761|28237837:28238105	A3SS	ENSG00000130770.18	ATP5IF1	protein_coding	83	52	0.0372134	0.0120265	-0.0251868	4.8049e-10	2.33315e-08	Excluded.Dispersed	Excluded.Dispersed	39	4	FALSE
chr17:28719985:28720030|28720244:28720430:+@chr17:28720707:28720890	AFE	ENSG00000198242.14	RPL23A	protein_coding	83	53	0.0072774	0	-0.0072774	5.3673e-10	2.57464e-08	Excluded.Primary	Excluded.Primary	25	0	FALSE
chr5:82278320:82278341|82277931:82278143:-@chr5:82277693:82277852	AFE	ENSG00000186468.13	RPS23	protein_coding	83	53	0.00411028	0	-0.00411028	5.4042e-10	2.57464e-08	Excluded.Primary	Excluded.Primary	25	0	FALSE
chr5:86617941:86618053|86618130:+@chr5:86619353:86619496	A5SS	ENSG00000127184.13	COX7C	protein_coding	83	53	0.941355	0.969147	0.0277915	6.5204e-10	3.07739e-08	Included.Primary	Included.Dispersed	83	34	FALSE
chr1:225507951:225508017:-@chr1:225504991:225505053:-@chr1:225500992:225501070	SE	ENSG00000154380.17	ENAH	protein_coding	63	26	0.838934	0.308914	-0.53002	1.0184e-09	4.76196e-08	Included.Dispersed	Excluded.Dispersed	0	0	FALSE
chr16:85799693:85799752|85799884:+@chr16:85801205:85801278	A5SS	ENSG00000131143.8	COX4I1	protein_coding	82	53	0.0103299	0	-0.0103299	1.0954e-09	5.02888e-08	Excluded.Primary	Excluded.Primary	24	0	FALSE
chr16:85799708:85799752|85799693:85799884:+@chr16:85801205:85801278	AFE	ENSG00000131143.8	COX4I1	protein_coding	82	53	0.0103299	0	-0.0103299	1.0954e-09	5.02888e-08	Excluded.Primary	Excluded.Primary	24	0	FALSE
chr8:99893639:99893697|99893443:99893622:-@chr8:99891908:99892052	AFE	ENSG00000164919.11	COX6C	protein_coding	83	53	0.024043	0.00414483	-0.0198982	1.256e-09	5.71423e-08	Excluded.Dispersed	Excluded.Primary	41	6	FALSE
chr10:78037194:78037304:+@chr10:78037965:78037982:+@chr10:78040615:78040747	SE	ENSG00000138326.20	RPS24	protein_coding	33	47	0.0119443	0	-0.0119443	1.2801e-09	5.77188e-08	Excluded.Primary	Excluded.Primary	11	0	FALSE
chr19:41860278:41860289|41860446:41860494:+@chr19:41860775:41860845	AFE	ENSG00000105372.7	RPS19	protein_coding	83	53	0.0034148	0.000933037	-0.00248176	1.3746e-09	6.14312e-08	Excluded.Primary	Excluded.Primary	34	3	FALSE
chr2:202277950:202278002:+@chr2:202278212:202278329:+@chr2:202282351:202282472	SE	ENSG00000055044.11	NOP58	protein_coding	62	30	0.0945291	0.0159913	-0.0785378	1.5721e-09	6.96413e-08	Excluded.Dispersed	Excluded.Dispersed	37	2	FALSE
chr2:152717356:152717457|152717230:152717373:-@chr2:152715995:152716126	AFE	ENSG00000196504.16	PRPF40A	protein_coding	79	47	0.299424	0.163385	-0.136038	1.8682e-09	8.20383e-08	Excluded.Dispersed	Excluded.Dispersed	71	22	FALSE
chrX:12975110:12975168:+@chrX:12976246:12976361	RI	ENSG00000205542.11	TMSB4X	protein_coding	83	53	0.00784472	0.0222089	0.0143642	2.3337e-09	1.01596e-07	Excluded.Primary	Excluded.Primary	83	53	FALSE
chr2:152717431:152717230|152717356:-@chr2:152715995:152716126	A5SS	ENSG00000196504.16	PRPF40A	protein_coding	78	47	0.296852	0.163385	-0.133467	2.6063e-09	1.12494e-07	Excluded.Dispersed	Excluded.Dispersed	70	22	FALSE
chr12:6770392:6770481:+@chr12:6770533:6770952	RI	ENSG00000159335.16	PTMS	protein_coding	80	38	0.0546281	0.198139	0.143511	3.3625e-09	1.43904e-07	Excluded.Dispersed	Excluded.Dispersed	63	36	FALSE
chrX:54807755:54807802|54808371:54808433:+@chrX:54809303:54809376	AFE	ENSG00000102316.17	MAGED2	protein_coding	58	42	0.557497	0.246553	-0.310944	3.473e-09	1.47384e-07	Multimodal	Excluded.Dispersed	0	0	FALSE
chr1:150629414:150629470|150629061:150629128:-@chr1:150627467:150627592	AFE	ENSG00000143420.18	ENSA	protein_coding	74	33	0.153668	0.0629993	-0.0906683	4.4406e-09	1.86875e-07	Excluded.Dispersed	Excluded.Dispersed	50	5	FALSE
chr20:35740824:35740887:-@chr20:35740525:35740597:-@chr20:35738968:35739017	SE	ENSG00000131051.23	RBM39	protein_coding	70	37	0.342802	0.686868	0.344067	4.5625e-09	1.90418e-07	Multimodal	Included.Dispersed	0	0	FALSE
chr19:1244315:1244440:+@chr19:1244737:1244825	RI	ENSG00000099624.8	ATP5F1D	protein_coding	69	27	0.372317	0.178124	-0.194193	7.7307e-09	3.2e-07	Middle	Excluded.Dispersed	0	0	FALSE
chr9:19380254:19380190:-@chr9:19379618:19379487	RI	ENSG00000137154.12	RPS6	protein_coding	83	53	0.0113298	0.00325501	-0.00807482	9.589e-09	3.93695e-07	Excluded.Primary	Excluded.Primary	83	53	FALSE
chr8:97775776:97775949:+@chr8:97776007:97776108	RI	ENSG00000104341.16	LAPTM4B	protein_coding	81	53	0.96861	0.935174	-0.0334356	1.0285e-08	4.18865e-07	Included.Primary	Included.Dispersed	59	50	FALSE
chr19:54105934:54106011:+@chr19:54106356:54106446:+@chr19:54106811:54106970	SE	ENSG00000170906.15	NDUFA3	protein_coding	44	32	0.122293	0.0291713	-0.0931221	1.0424e-08	4.2113e-07	Excluded.Dispersed	Excluded.Dispersed	28	4	FALSE
chr11:83273992:83273951:-@chr11:83273864:83273793	RI	ENSG00000137500.9	CCDC90B	protein_coding	77	48	0.000270812	0.00234476	0.00207395	1.1374e-08	4.55863e-07	Excluded.Primary	Excluded.Primary	33	43	FALSE
chr7:43729429:43729717:-@chr7:43665658:43665722:-@chr7:43648600:43648652	SE	ENSG00000106603.18	COA1	protein_coding	76	40	0.12276	0.12224	-0.000519676	1.186e-08	4.71598e-07	Excluded.Dispersed	Excluded.Dispersed	60	11	FALSE
chr19:9827892:9827984|9828064:+@chr19:9828327:9828393	A5SS	ENSG00000198258.10	UBL5	protein_coding	83	53	0.086862	0.0486107	-0.0382512	1.3011e-08	5.11498e-07	Excluded.Dispersed	Excluded.Dispersed	78	30	FALSE
chr15:24955005:24955062:+@chr15:24958738:24958868:+@chr15:24962114:24962209	SE	ENSG00000128739.22	SNRPN	protein_coding	71	48	0.0297453	0.0435615	0.0138162	1.3066e-08	5.11498e-07	Excluded.Primary	Excluded.Dispersed	51	12	FALSE
chr3:129171771:129171634|129171655:-@chr3:129171446:129171538	A5SS	ENSG00000169714.16	CNBP	protein_coding	83	50	0.530963	0.655447	0.124485	1.3708e-08	5.32503e-07	Middle	Multimodal	0	0	FALSE
chr15:78880512:78880579:+@chr15:78884967:78885083:+@chr15:78886141:78886227	SE	ENSG00000185787.14	MORF4L1	protein_coding	72	49	0.0257387	0.0288666	0.00312786	1.6885e-08	6.5091e-07	Excluded.Dispersed	Excluded.Dispersed	44	9	FALSE
chr11:112086640:112086798:-@chr11:112085978:112086310:-@chr11:112084800:112085462	SE	ENSG00000150779.11	TIMM8B	protein_coding	75	41	0.203882	0.162896	-0.0409861	1.8138e-08	6.93916e-07	Excluded.Dispersed	Excluded.Dispersed	66	15	FALSE
chr9:37592604:37592310|37592412:-@chr9:37588413:37588932	A5SS	ENSG00000175768.13	TOMM5	protein_coding	83	35	0.0429005	0.00995976	-0.0329407	1.8436e-08	7.00014e-07	Excluded.Dispersed	Excluded.Dispersed	40	2	FALSE
chr4:82355304:82355401:-@chr4:82354895:82355001:-@chr4:82353834:82354154	SE	ENSG00000138668.19	HNRNPD	protein_coding	60	47	0.0142829	0.00650945	-0.00777341	2.0027e-08	7.4927e-07	Excluded.Primary	Excluded.Primary	28	4	FALSE
chr19:54105934:54106011:+@chr19:54106353:54106446:+@chr19:54106811:54106970	SE	ENSG00000170906.15	NDUFA3	protein_coding	70	40	0.13787	0.102967	-0.0349028	2.003e-08	7.4927e-07	Excluded.Dispersed	Excluded.Dispersed	55	11	FALSE
chr1:182839347:182839456|182839734:182839935:+@chr1:182842545:182842677	AFE	ENSG00000135829.17	DHX9	protein_coding	78	26	0.0732913	0	-0.0732913	2.1892e-08	8.12901e-07	Excluded.Dispersed	Excluded.Primary	36	0	FALSE
chr7:42934955:42935136:+@chr7:42937164:42937241	RI	ENSG00000106591.4	MRPL32	protein_coding	73	33	0.0651433	0.0405335	-0.0246098	2.5842e-08	9.5257e-07	Excluded.Dispersed	Excluded.Dispersed	47	5	FALSE
chr2:32039805:32039593|32039733:-@chr2:32039421:32039492	A5SS	ENSG00000162961.14	DPY30	protein_coding	82	47	0.0748375	0.0706038	-0.00423375	2.6524e-08	9.70625e-07	Excluded.Dispersed	Excluded.Dispersed	54	10	FALSE
chr3:129171446:129171538:-@chr3:129171277|129171280:129171079	A3SS	ENSG00000169714.16	CNBP	protein_coding	83	51	0.273321	0.183109	-0.090212	3.2291e-08	1.17316e-06	Excluded.Dispersed	Excluded.Dispersed	83	30	FALSE
chr22:39317461:39317629:-@chr22:39316841|39317021:39316706	A3SS	ENSG00000100316.16	RPL3	protein_coding	83	53	0.0180589	0.0123071	-0.00575174	3.4657e-08	1.25013e-06	Excluded.Primary	Excluded.Primary	55	13	FALSE
chr14:55580315:55580354|55601792:55601880:+@chr14:55612019:55612571	AFE	ENSG00000126777.18	KTN1	protein_coding	74	48	0.262442	0.111607	-0.150836	4.0987e-08	1.46797e-06	Excluded.Dispersed	Excluded.Dispersed	63	21	FALSE
chr10:17235846:17235889:+@chr10:17236294:17236379	RI	ENSG00000026025.16	VIM	protein_coding	34	52	0.00861811	0.00326545	-0.00535266	4.5412e-08	1.615e-06	Excluded.Dispersed	Excluded.Primary	11	47	FALSE
chr16:399627:399739:+@chr16:400109|400219:400754	A3SS	ENSG00000103202.13	NME4	protein_coding	80	46	0.0267461	0.00132556	-0.0254206	4.7593e-08	1.66906e-06	Excluded.Dispersed	Excluded.Primary	26	1	FALSE
chr16:399627:399739:+@chr16:400109:400648|400219:400416	ALE	ENSG00000103202.13	NME4	protein_coding	80	46	0.0267461	0.00132556	-0.0254206	4.7593e-08	1.66906e-06	Excluded.Dispersed	Excluded.Primary	26	1	FALSE
chr1:45550543:45551155:+@chr1:45552436:45552563:+@chr1:45561789:45561878	SE	ENSG00000117448.13	AKR1A1	protein_coding	55	33	0.214513	0.146252	-0.068261	6.001e-08	2.09e-06	Excluded.Dispersed	Excluded.Dispersed	46	10	FALSE
chr6:73519516:73519337:-@chr6:73519228:73518932	RI	ENSG00000156508.18	EEF1A1	protein_coding	83	53	0.00199821	0.00163324	-0.000364964	6.0594e-08	2.09589e-06	Excluded.Primary	Excluded.Primary	83	53	FALSE
chr2:37196505:37196520:+@chr2:37198494:37198672:+@chr2:37199704:37199819	SE	ENSG00000218739.10	CEBPZOS	protein_coding	52	28	0.127112	0	-0.127112	6.2449e-08	2.14536e-06	Excluded.Dispersed	Excluded.Primary	22	0	FALSE
chr11:57789037:57789155:+@chr11:57791385|57791492:57791673	A3SS	ENSG00000198561.13	CTNND1	protein_coding	62	44	0.615077	0.91538	0.300303	7.9618e-08	2.7167e-06	Multimodal	Included.Dispersed	0	0	FALSE
chr3:186783577:186783639:+@chr3:186784429|186784432:186784477	A3SS	ENSG00000156976.17	EIF4A2	protein_coding	80	42	0.194258	0.198267	0.00400858	8.2399e-08	2.79272e-06	Excluded.Dispersed	Excluded.Dispersed	75	20	FALSE
chr12:6688896:6688837:-@chr12:6688226:6688167	RI	ENSG00000126746.17	ZNF384	protein_coding	79	31	0.0512439	0.033836	-0.0174079	9.0414e-08	3.04394e-06	Excluded.Dispersed	Excluded.Dispersed	43	3	FALSE
chr17:7242241:7242449|7241768:7241819:-@chr17:7241601:7241679	AFE	ENSG00000170296.10	GABARAP	protein_coding	80	50	0.0350633	0	-0.0350633	9.5884e-08	3.18645e-06	Excluded.Dispersed	Excluded.Primary	20	0	FALSE
chr5:72848385:72848498:+@chr5:72851238|72851244:72851319	A3SS	ENSG00000083312.17	TNPO1	protein_coding	70	34	0.159495	0.0953928	-0.0641024	9.5909e-08	3.18645e-06	Excluded.Dispersed	Excluded.Dispersed	51	8	FALSE
chr3:186787803:186787882:+@chr3:186788310:186788420:+@chr3:186789125:186789897	SE	ENSG00000156976.17	EIF4A2	protein_coding	70	32	0.209746	0.177406	-0.0323398	1.0874e-07	3.56681e-06	Excluded.Dispersed	Excluded.Dispersed	66	13	FALSE
chr6:136276508:136276468:-@chr6:136275989:136275843	RI	ENSG00000029363.16	BCLAF1	protein_coding	78	36	0.767174	0.872787	0.105613	1.0877e-07	3.56681e-06	Included.Dispersed	Included.Dispersed	74	17	FALSE
chr7:141738406:141738410|141738401:141738593:+@chr7:141739124:141739190	AFE	ENSG00000106028.11	SSBP1	protein_coding	83	47	0.0365087	0.0313917	-0.00511702	1.1785e-07	3.83963e-06	Excluded.Dispersed	Excluded.Dispersed	36	4	FALSE
chr14:55580207:55580354:+@chr14:55601757:55601880:+@chr14:55612019:55612571	SE	ENSG00000126777.18	KTN1	protein_coding	62	43	0.218646	0.0951027	-0.123544	1.2374e-07	4.00569e-06	Excluded.Dispersed	Excluded.Dispersed	53	17	FALSE
chr11:75562086:75562319|75562370:75563770:+@chr11:75566316:75566971	AFE	ENSG00000149257.14	SERPINH1	protein_coding	82	47	0.0194498	0.0103302	-0.00911962	1.2538e-07	4.03292e-06	Excluded.Primary	Excluded.Dispersed	29	2	FALSE
chr1:171512032:171512200:+@chr1:171512995|171513001:171513172	A3SS	ENSG00000117523.16	PRRC2C	protein_coding	79	48	0.794957	0.885449	0.0904922	1.58e-07	5.05e-06	Included.Dispersed	Included.Dispersed	75	28	FALSE
chr20:44885711:44885886:+@chr20:44887648:44887742:+@chr20:44901531:44901833	SE	ENSG00000166913.13	YWHAB	protein_coding	73	43	0.0976982	0.0928034	-0.00489478	1.6549e-07	5.25613e-06	Excluded.Dispersed	Excluded.Dispersed	60	15	FALSE
chr4:41257115:41257456:+@chr4:41257583:41257737	RI	ENSG00000154277.12	UCHL1	protein_coding	83	30	0.00774914	0.00825171	0.00050257	1.8464e-07	5.8277e-06	Excluded.Primary	Excluded.Primary	68	9	FALSE
chr1:171584419:171584526|171584541:+@chr1:171587003:171587221	A5SS	ENSG00000117523.16	PRRC2C	protein_coding	51	29	0.274059	0.188166	-0.085893	1.9842e-07	6.22373e-06	Excluded.Dispersed	Excluded.Dispersed	45	9	FALSE
chr5:72816672:72816752|72848184:72848251:+@chr5:72848385:72848498	AFE	ENSG00000083312.17	TNPO1	protein_coding	62	28	0.59455	0.303242	-0.291308	2.0223e-07	6.30408e-06	Multimodal	Excluded.Dispersed	0	0	FALSE
chr11:14520696:14520297:-@chr11:14520211:14519905	RI	ENSG00000129084.17	PSMA1	protein_coding	82	49	0.0855044	0.0650672	-0.0204372	2.1135e-07	6.54796e-06	Excluded.Dispersed	Excluded.Dispersed	62	18	FALSE
chr6:31535485:31535367:-@chr6:31532911:31532780	RI	ENSG00000198563.14	DDX39B	protein_coding	81	40	0.189418	0.490114	0.300696	2.1322e-07	6.56562e-06	Excluded.Dispersed	Multimodal	0	0	FALSE
chr17:58352423:58352065|58352067:-@chr17:58351402:58351508	A5SS	ENSG00000213246.7	SUPT4H1	protein_coding	80	40	0.155196	0.241093	0.0858972	2.2081e-07	6.75812e-06	Excluded.Dispersed	Excluded.Dispersed	67	16	FALSE
chr8:73026940:73027052:+@chr8:73030336:73030395:+@chr8:73032042:73032106	SE	ENSG00000147601.14	TERF1	protein_coding	83	30	0.393772	0.616757	0.222985	2.3028e-07	7.00551e-06	Middle	Included.Dispersed	0	0	FALSE
chr7:44796682:44796793|44798814:44798904:+@chr7:44799247:44799277	AFE	ENSG00000196262.14	PPIA	protein_coding	83	53	0.0188918	0.0180306	-0.00086124	2.3509e-07	7.10901e-06	Excluded.Primary	Excluded.Dispersed	63	19	FALSE
chr14:77715772:77715879:+@chr14:77717480|77717496:77717598	A3SS	ENSG00000119705.9	SLIRP	protein_coding	83	52	0.00507554	0.00202982	-0.00304572	2.4399e-07	7.33422e-06	Excluded.Primary	Excluded.Primary	26	2	FALSE
chr17:7012660:7012757|7012635:7012761:+@chr17:7013666:7013742	AFE	ENSG00000161939.19	RNASEK-C17orf49	protein_coding	78	51	0.780473	0.928625	0.148152	2.5582e-07	7.64433e-06	Included.Dispersed	Included.Dispersed	68	17	FALSE
chr7:5529663:5529536:-@chr7:5529404:5529161	RI	ENSG00000075624.16	ACTB	protein_coding	79	49	0.276055	0.22331	-0.0527446	2.6717e-07	7.93652e-06	Excluded.Dispersed	Excluded.Dispersed	79	49	FALSE
chr6:73521032:73521000:-@chr6:73520056:73519883	RI	ENSG00000156508.18	EEF1A1	protein_coding	83	53	0.00565128	0.00278887	-0.00286241	2.7494e-07	8.11957e-06	Excluded.Primary	Excluded.Primary	83	53	FALSE
chr17:8630654:8630771:-@chr17:8623424:8623497:-@chr17:8622902:8623277	SE	ENSG00000133026.12	MYH10	protein_coding	68	35	0.209746	0.14407	-0.0656764	3.0506e-07	8.9567e-06	Excluded.Dispersed	Excluded.Dispersed	57	12	FALSE
chr18:49492275:49492457:-@chr18:49491584|49491833:49491532	A3SS	ENSG00000265681.7	RPL17	protein_coding	83	34	0.033759	0.079734	0.045975	3.1264e-07	9.1262e-06	Excluded.Dispersed	Excluded.Dispersed	45	4	FALSE
chr3:40457292:40457363|40457354:40457474:+@chr3:40457890:40457991	AFE	ENSG00000188846.13	RPL14	protein_coding	83	53	0.0345987	0.0335354	-0.00106324	3.2439e-07	9.41477e-06	Excluded.Dispersed	Excluded.Dispersed	55	14	FALSE
chr2:101005959:101006071:+@chr2:101006350:101007267	RI	ENSG00000071082.11	RPL31	protein_coding	83	53	0.0599746	0.0468468	-0.0131278	3.5554e-07	1.02599e-05	Excluded.Dispersed	Excluded.Dispersed	81	36	FALSE
chr19:9568095:9568175:-@chr19:9567648:9567705:-@chr19:9560353:9567109	SE	ENSG00000197961.11	ZNF121	protein_coding	74	27	0.179904	0.165587	-0.0143171	3.5852e-07	1.02871e-05	Excluded.Dispersed	Excluded.Dispersed	56	6	FALSE
chr17:58352067:58352167|58352065:58352423:-@chr17:58351402:58351508	AFE	ENSG00000213246.7	SUPT4H1	protein_coding	81	42	0.159452	0.256016	0.0965639	3.6791e-07	1.04969e-05	Excluded.Dispersed	Excluded.Dispersed	68	18	FALSE
chr20:44885705:44885886|44885714:44887742:+@chr20:44901531:44901833	AFE	ENSG00000166913.13	YWHAB	protein_coding	81	44	0.106835	0.106756	-7.87671e-05	3.9064e-07	1.10828e-05	Excluded.Dispersed	Excluded.Dispersed	66	16	FALSE
chr2:208254939:208255061|208254031:208254322:-@chr2:208253886:208253959	AFE	ENSG00000138413.13	IDH1	protein_coding	83	36	0.00130135	0.100887	0.0995859	4.0088e-07	1.13097e-05	Excluded.Primary	Excluded.Dispersed	2	8	TRUE
chr9:83974517:83974589:-@chr9:83973902:83973973:-@chr9:83973286:83973399	SE	ENSG00000165119.21	HNRNPK	protein_coding	83	50	0.818258	0.87185	0.0535929	4.0876e-07	1.14427e-05	Included.Dispersed	Included.Dispersed	82	20	FALSE
chr5:171405302:171405403:+@chr5:171406397|171407700:171407774	A3SS	ENSG00000181163.13	NPM1	protein_coding	83	53	0.0731318	0.0591654	-0.0139664	4.1143e-07	1.14427e-05	Excluded.Dispersed	Excluded.Dispersed	77	31	FALSE
chr7:42932118:42932185:-@chr7:42931096:42931155:-@chr7:42927383:42927459	SE	ENSG00000106588.11	PSMA2	protein_coding	82	52	0.00950632	0.00278082	-0.00672549	4.1239e-07	1.14427e-05	Excluded.Primary	Excluded.Primary	22	1	FALSE
chr12:56725263:56725340:-@chr12:56724523|56724549:56724452	A3SS	ENSG00000196531.10	NACA	protein_coding	83	53	0.0378349	0.0451108	0.00727589	4.5763e-07	1.2575e-05	Excluded.Dispersed	Excluded.Dispersed	66	20	FALSE
chr3:109337464:109337652:-@chr3:109333920|109333993:109333870	A3SS	ENSG00000121570.12	DPPA4	protein_coding	83	36	0.928936	0.957853	0.0289177	4.5818e-07	1.2575e-05	Included.Dispersed	Included.Dispersed	72	4	FALSE
chr17:32365330:32365487:+@chr17:32366665:32366757:+@chr17:32367772:32368014	SE	ENSG00000010244.18	ZNF207	protein_coding	70	28	0.384645	0.728436	0.343791	4.9686e-07	1.35629e-05	Multimodal	Included.Dispersed	0	0	FALSE
chr3:186787803:186787882:+@chr3:186788310:186788416:+@chr3:186789125:186789897	SE	ENSG00000156976.17	EIF4A2	protein_coding	44	31	0.204121	0.0922924	-0.111828	5.0222e-07	1.36355e-05	Excluded.Dispersed	Excluded.Dispersed	39	11	FALSE
chr3:99817856:99818043:+@chr3:100010131:100010180:+@chr3:100146973:100147061	SE	ENSG00000184220.12	CMSS1	protein_coding	68	25	0.0805881	0	-0.0805881	5.0689e-07	1.36887e-05	Excluded.Dispersed	Excluded.Primary	28	0	FALSE
chr2:27771739:27771799|27772190:27772385:+@chr2:27772674:27772692	AFE	ENSG00000243147.8	MRPL33	protein_coding	82	49	0.0283642	0	-0.0283642	5.1331e-07	1.37293e-05	Excluded.Dispersed	Excluded.Primary	19	0	FALSE
chr11:14520696:14519905|14520297:-@chr11:14518997:14519041	A5SS	ENSG00000129084.17	PSMA1	protein_coding	82	49	0.0995655	0.0619322	-0.0376333	5.1383e-07	1.37293e-05	Excluded.Dispersed	Excluded.Dispersed	47	10	FALSE
chr2:237749199:237749324:+@chr2:237751200:237751271:+@chr2:237753309:237753479	SE	ENSG00000124831.19	LRRFIP1	protein_coding	44	27	0.249894	0.0739328	-0.175961	5.3972e-07	1.43452e-05	Excluded.Dispersed	Excluded.Dispersed	29	4	FALSE
chr12:54280008:54280122|54259509:54259592:-@chr12:54257514:54257692	AFE	ENSG00000094916.16	CBX5	protein_coding	82	50	0.084768	0.306878	0.22211	5.5131e-07	1.45765e-05	Excluded.Dispersed	Multimodal	0	0	FALSE
chr8:100953269:100953341|100951235:100951449:-@chr8:100948596:100948900	AFE	ENSG00000164924.18	YWHAZ	protein_coding	57	33	0.199243	0.08564	-0.113603	6.1649e-07	1.6215e-05	Excluded.Dispersed	Excluded.Dispersed	39	7	FALSE
chr11:17075623:17075454:-@chr11:17075163:17075097	RI	ENSG00000110700.7	RPS13	protein_coding	83	53	0.912783	0.872841	-0.0399412	6.2206e-07	1.62767e-05	Included.Dispersed	Included.Dispersed	83	53	FALSE
chr9:7800040:7799449|7799461:-@chr9:7795893:7798637	A5SS	ENSG00000137038.8	DMAC1	protein_coding	83	38	0.124873	0.127598	0.00272536	6.3845e-07	1.66194e-05	Excluded.Dispersed	Excluded.Dispersed	67	14	FALSE
chr17:49414905:49414740|49414835:-@chr17:49413177:49413291	A5SS	ENSG00000167085.11	PHB	protein_coding	81	41	0.0381016	0.027439	-0.0106626	6.6375e-07	1.71894e-05	Excluded.Dispersed	Excluded.Dispersed	30	2	FALSE
chr5:73498510:73498558|73498449:73498799:+@chr5:73499134:73499202	AFE	ENSG00000145741.15	BTF3	protein_coding	83	53	0.0479371	0.0274437	-0.0204934	6.8879e-07	1.77469e-05	Excluded.Primary	Excluded.Dispersed	77	32	FALSE
chr14:21269298:21269403|21268623:21268651:-@chr14:21263311:21263336	AFE	ENSG00000092199.17	HNRNPC	protein_coding	83	52	0.0140673	0.00619498	-0.00787234	7.3637e-07	1.88765e-05	Excluded.Primary	Excluded.Primary	28	3	FALSE
chrX:41150921:41151057:+@chrX:41152933|41152948:41153081	A3SS	ENSG00000124486.13	USP9X	protein_coding	78	33	0.335554	0.328305	-0.00724974	7.6026e-07	1.93905e-05	Multimodal	Excluded.Dispersed	0	0	FALSE
chr4:41257115:41257126:+@chr4:41257609:41257737	RI	ENSG00000154277.12	UCHL1	protein_coding	83	30	0.0122017	0.0113252	-0.000876441	7.7505e-07	1.96684e-05	Excluded.Primary	Excluded.Primary	83	23	FALSE
chr17:16349333:16349140:-@chr17:16348685:16348616	RI	ENSG00000166582.10	CENPV	protein_coding	79	31	0.174587	0.126269	-0.0483179	8.0031e-07	2.02078e-05	Excluded.Dispersed	Excluded.Dispersed	68	12	FALSE
chr19:1438422:1438428|1438419:1438580:+@chr19:1438807:1438892	AFE	ENSG00000115268.9	RPS15	protein_coding	83	53	0.00789546	0.00523222	-0.00266324	8.3901e-07	2.10796e-05	Excluded.Primary	Excluded.Primary	38	7	FALSE
chr12:49741549:49741611:+@chr12:49741957:49742115:+@chr12:49752464:49752549	SE	ENSG00000139644.13	TMBIM6	protein_coding	75	43	0.0195303	0.0143358	-0.00519448	8.4753e-07	2.11883e-05	Excluded.Dispersed	Excluded.Dispersed	23	1	FALSE
chr8:144791495:144791371:-@chr8:144791307:144791277	RI	ENSG00000161016.17	RPL8	protein_coding	83	53	0.863706	0.822476	-0.04123	9.2814e-07	2.30892e-05	Included.Primary	Included.Dispersed	83	53	FALSE
chr19:46845993:46846142:-@chr19:46839578|46839620:46839465	A3SS	ENSG00000042753.11	AP2S1	protein_coding	81	43	0.0334649	0.0190266	-0.0144383	9.3869e-07	2.32372e-05	Excluded.Dispersed	Excluded.Dispersed	32	3	FALSE
chr11:47426205:47426225|47426117:47426198:-@chr11:47425867:47425950	AFE	ENSG00000165916.8	PSMC3	protein_coding	81	39	0.0259892	0.000657462	-0.0253318	9.9136e-07	2.44213e-05	Excluded.Dispersed	Excluded.Primary	26	1	FALSE
chr3:184366717:184366800:+@chr3:184368113|184368177:184368596	A3SS	ENSG00000163882.9	POLR2H	protein_coding	78	30	0.119703	0.075	-0.0447027	1.0365e-06	2.52866e-05	Excluded.Dispersed	Excluded.Dispersed	41	3	FALSE
chr3:184366717:184366800:+@chr3:184368113:184368596|184368177:184368287	ALE	ENSG00000163882.9	POLR2H	protein_coding	78	30	0.119703	0.075	-0.0447027	1.0365e-06	2.52866e-05	Excluded.Dispersed	Excluded.Dispersed	41	3	FALSE
chr14:21211566:21211406:-@chr14:21211306:21210582	RI	ENSG00000092199.17	HNRNPC	protein_coding	83	53	0.013995	0.000993819	-0.0130012	1.0436e-06	2.53374e-05	Excluded.Dispersed	Excluded.Primary	80	41	FALSE
chr12:31326024:31326241:-@chr12:31304982:31305123:-@chr12:31298077:31298224	SE	ENSG00000139146.14	SINHCAF	protein_coding	74	36	0.173255	0.235779	0.0625242	1.0614e-06	2.56463e-05	Excluded.Dispersed	Excluded.Dispersed	71	20	FALSE
chr11:75562056:75562319:+@chr11:75563727:75563770:+@chr11:75566316:75566971	SE	ENSG00000149257.14	SERPINH1	protein_coding	66	46	0.0157882	0.00358584	-0.0122024	1.0913e-06	2.62432e-05	Excluded.Primary	Excluded.Primary	19	1	FALSE
chr11:62854551:62854519:-@chr11:62854064:62853801	RI	ENSG00000255717.7	SNHG1	lncRNA	79	36	0.0961947	0.0660558	-0.0301389	1.1037e-06	2.64156e-05	Excluded.Dispersed	Excluded.Dispersed	73	28	FALSE
chr11:62855953:62855865:-@chr11:62855466:62855424	RI	ENSG00000255717.7	SNHG1	lncRNA	67	29	0.307044	0.12787	-0.179174	1.1235e-06	2.66796e-05	Excluded.Dispersed	Excluded.Dispersed	65	23	FALSE
chrX:77785982:77786204|77785845:77786233:-@chrX:77717131:77717243	AFE	ENSG00000085224.22	ATRX	protein_coding	69	29	0.19002	0.0486311	-0.141389	1.1253e-06	2.66796e-05	Excluded.Dispersed	Excluded.Dispersed	37	3	FALSE
chr8:90082388:90082212:-@chr8:90082102:90082026	RI	ENSG00000104327.7	CALB1	protein_coding	28	38	0.0129814	0.020131	0.00714968	1.3753e-06	3.24545e-05	Excluded.Dispersed	Excluded.Dispersed	5	27	FALSE
chr5:154941095:154941265:+@chr5:154950821:154950938:+@chr5:154956371:154956436	SE	ENSG00000082515.18	MRPL22	protein_coding	78	51	0.954043	0.869285	-0.0847581	1.4032e-06	3.29589e-05	Included.Dispersed	Included.Dispersed	36	49	FALSE
chrX:71284397:71284453:+@chrX:71284984:71285097:+@chrX:71290629:71290791	SE	ENSG00000147140.16	NONO	protein_coding	71	34	0.104741	0.0315197	-0.0732213	1.4732e-06	3.44429e-05	Excluded.Dispersed	Excluded.Dispersed	39	5	FALSE
chr11:119018053:119017925|119017958:-@chr11:119017362:119017545	A5SS	ENSG00000118181.11	RPS25	protein_coding	83	53	0.00428694	0.0030961	-0.00119084	1.5465e-06	3.599e-05	Excluded.Primary	Excluded.Primary	42	9	FALSE
chr10:74118023:74118882:+@chr10:74119065:74121363	RI	ENSG00000035403.17	VCL	protein_coding	75	39	0.654399	0.42934	-0.22506	1.5579e-06	3.60671e-05	Middle	Multimodal	0	0	FALSE
chr14:21269298:21269494:-@chr14:21268623:21268668:-@chr14:21263311:21263336	SE	ENSG00000092199.17	HNRNPC	protein_coding	76	52	0.011939	0.00511241	-0.0068266	1.5641e-06	3.60671e-05	Excluded.Primary	Excluded.Primary	25	3	FALSE
chr20:35284492:35284381:-@chr20:35284261:35284176	RI	ENSG00000242372.8	EIF6	protein_coding	78	32	0.0395628	0.0285277	-0.0110351	1.6432e-06	3.77189e-05	Excluded.Dispersed	Excluded.Dispersed	66	15	FALSE
chr12:6534541:6534569|6534534:6534661:+@chr12:6534810:6534861	AFE	ENSG00000111640.15	GAPDH	protein_coding	83	53	0.00407853	0.00234617	-0.00173236	1.7752e-06	4.05645e-05	Excluded.Primary	Excluded.Primary	39	8	FALSE
chr20:2655934:2656034:+@chr20:2656401:2656549	RI	ENSG00000101361.17	NOP56	protein_coding	80	30	0.274959	0.183775	-0.091184	1.9275e-06	4.38463e-05	Excluded.Dispersed	Excluded.Dispersed	80	20	FALSE
chr6:33417310:33417251:-@chr6:33417142:33417097	RI	ENSG00000112514.16	CUTA	protein_coding	83	52	0.00468686	0.000320351	-0.00436651	2.0266e-06	4.58939e-05	Excluded.Primary	Excluded.Primary	48	13	FALSE
chr11:62854064:62854018:-@chr11:62853833:62853801	RI	ENSG00000255717.7	SNHG1	lncRNA	79	35	0.124116	0.063513	-0.060603	2.0414e-06	4.5955e-05	Excluded.Dispersed	Excluded.Dispersed	78	31	FALSE
chr19:35510482:35510379:-@chr19:35510252:35510184	RI	ENSG00000161249.21	DMKN	protein_coding	79	29	0.436085	0.333061	-0.103024	2.0475e-06	4.5955e-05	Middle	Excluded.Dispersed	0	0	FALSE
chr1:155308889:155308965|155308985:155309076:+@chr1:155310064:155310205	AFE	ENSG00000160752.14	FDPS	protein_coding	78	26	0.267933	0.197283	-0.0706495	2.1365e-06	4.77404e-05	Excluded.Dispersed	Excluded.Dispersed	69	10	FALSE
chr17:16349931:16350029:-@chr17:16348685|16349333:16348616	A3SS	ENSG00000166582.10	CENPV	protein_coding	77	27	0.183717	0.151271	-0.0324452	2.2528e-06	5.01174e-05	Excluded.Dispersed	Excluded.Dispersed	61	9	FALSE
chr14:24218215:24218059|24218133:-@chr14:24216857:24217223	A5SS	ENSG00000129559.13	NEDD8	protein_coding	83	53	0.0169606	0.0105848	-0.0063758	2.4738e-06	5.47925e-05	Excluded.Primary	Excluded.Dispersed	26	3	FALSE
chr3:129171538:129171446:-@chr3:129171277:129171079	RI	ENSG00000169714.16	CNBP	protein_coding	83	51	0.0149295	0.0141744	-0.00075508	2.4895e-06	5.48995e-05	Excluded.Primary	Excluded.Dispersed	83	39	FALSE
chr16:88810070:88810148:-@chr16:88809706|88809840:88809469	A3SS	ENSG00000198931.10	APRT	protein_coding	80	39	0.637719	0.816662	0.178943	2.59e-06	5.68674e-05	Middle	Included.Dispersed	0	0	FALSE
chr17:7311350:7311481:+@chr17:7311578:7311651	RI	ENSG00000132507.18	EIF5A	protein_coding	83	50	0.00524795	0.000937504	-0.00431044	2.8814e-06	6.29916e-05	Excluded.Primary	Excluded.Primary	69	22	FALSE
chr16:66830847:66830977:-@chr16:66827980:66828077:-@chr16:66826677:66826780	SE	ENSG00000159593.15	NAE1	protein_coding	65	33	0.108033	0.0642822	-0.0437507	2.8964e-06	6.30466e-05	Excluded.Dispersed	Excluded.Dispersed	34	4	FALSE
chr1:226062758:226062811|226063466:226063596:+@chr1:226064329:226064479	AFE	ENSG00000163041.11	H3F3A	protein_coding	83	53	0.00278137	0	-0.00278137	3.0679e-06	6.64931e-05	Excluded.Primary	Excluded.Primary	16	0	FALSE
chr12:55729281:55728796|55728953:-@chr12:55728276:55728352	A5SS	ENSG00000135404.11	CD63	protein_coding	80	52	0.0273982	0.00240385	-0.0249943	3.2487e-06	7.01108e-05	Excluded.Dispersed	Excluded.Primary	22	2	FALSE
chrX:119791678:119791574:-@chrX:119790011:119789908	RI	ENSG00000198918.8	RPL39	protein_coding	83	53	0.000667835	6.06162e-05	-0.000607219	3.6917e-06	7.92508e-05	Excluded.Primary	Excluded.Primary	83	53	FALSE
chr11:62880872:62881447|62881668:62881718:+@chr11:62881893:62882066	AFE	ENSG00000168003.16	SLC3A2	protein_coding	72	39	0.00906002	0.0859538	0.0768937	3.7036e-06	7.92508e-05	Excluded.Dispersed	Excluded.Dispersed	5	12	FALSE
chr11:121307057:121307243:+@chr11:121307457:121313410	RI	ENSG00000109929.10	SC5D	protein_coding	78	27	0.864708	0.881368	0.0166597	3.8779e-06	8.23999e-05	Included.Dispersed	Included.Dispersed	76	17	FALSE
chrX:77786233:77785845|77785982:-@chrX:77717131:77717243	A5SS	ENSG00000085224.22	ATRX	protein_coding	66	29	0.177511	0.0486311	-0.12888	3.8834e-06	8.23999e-05	Excluded.Dispersed	Excluded.Dispersed	34	3	FALSE
chr19:12943713:12943988:+@chr19:12944212:12944752	RI	ENSG00000179218.13	CALR	protein_coding	82	50	0.488763	0.387897	-0.100866	4.5334e-06	9.57894e-05	Middle	Middle	0	0	FALSE
chr1:19597067:19597109:+@chr1:19617258:19617336:+@chr1:19622100:19622147	SE	ENSG00000270136.6	MICOS10-NBL1	protein_coding	80	51	0.0267752	0.0108591	-0.015916	4.7426e-06	9.97922e-05	Excluded.Dispersed	Excluded.Dispersed	28	4	FALSE
chr21:25734938:25734853:-@chr21:25734375:25734333	RI	ENSG00000154723.12	ATP5PF	protein_coding	83	53	0.00258515	0.00329045	0.000705304	4.795e-06	0.000100476	Excluded.Primary	Excluded.Primary	30	5	FALSE
chr14:21269298:21269494:-@chr14:21263336|21263829:21263311	A3SS	ENSG00000092199.17	HNRNPC	protein_coding	83	53	0.0223446	0.0649285	0.0425839	5.0302e-06	0.000104969	Excluded.Primary	Excluded.Dispersed	66	24	FALSE
chr19:18571802:18571887|18572740:18572960:+@chr19:18573293:18573403	AFE	ENSG00000221983.7	UBA52	protein_coding	80	51	0.0125515	0.000924898	-0.0116266	5.0782e-06	0.000105535	Excluded.Primary	Excluded.Primary	19	1	FALSE
chr17:48101268:48101287|48100755:48101198:-@chr17:48076865:48077041	AFE	ENSG00000108468.15	CBX1	protein_coding	80	44	0.0481799	0.0385298	-0.00965015	5.1688e-06	0.000106977	Excluded.Dispersed	Excluded.Dispersed	32	4	FALSE
chr2:73926826:73927052:+@chr2:73938910:73939022:+@chr2:73946719:73946906	SE	ENSG00000114956.20	DGUOK	protein_coding	66	32	0.232197	0.141797	-0.0903996	5.5523e-06	0.000114159	Excluded.Dispersed	Excluded.Dispersed	51	10	FALSE
chr1:77969925:77970015:-@chr1:77969022:77969084:-@chr1:77968165:77968203	SE	ENSG00000162613.16	FUBP1	protein_coding	77	28	0.0379519	0	-0.0379519	5.561e-06	0.000114159	Excluded.Dispersed	Excluded.Primary	25	0	FALSE
chr19:49497194:49497325:+@chr19:49497520:49497595	RI	ENSG00000142534.7	RPS11	protein_coding	83	53	0.0084682	0.0015773	-0.0068909	5.6456e-06	0.000115209	Excluded.Primary	Excluded.Primary	83	53	FALSE
chr20:17570082:17570211:+@chr20:17591932:17592063:+@chr20:17600738:17601045	SE	ENSG00000125868.16	DSTN	protein_coding	74	47	0.0294284	0.0480312	0.0186028	5.6671e-06	0.000115209	Excluded.Dispersed	Excluded.Dispersed	38	8	FALSE
chr15:76935526:76935722:+@chr15:76941637:76941690:+@chr15:76943758:76943871	SE	ENSG00000117906.14	RCN2	protein_coding	80	48	0.024732	0.00226162	-0.0224704	5.6806e-06	0.000115209	Excluded.Dispersed	Excluded.Primary	23	2	FALSE
chr11:64317147:64317058:-@chr11:64316968:64316691	RI	ENSG00000173113.6	TRMT112	protein_coding	83	53	0.039239	0.031406	-0.00783301	5.9176e-06	0.000119536	Excluded.Dispersed	Excluded.Dispersed	82	47	FALSE
chrX:23833612:23833607:-@chrX:23833510:23832077	RI	ENSG00000184831.13	APOO	protein_coding	82	42	0.412792	0.631777	0.218985	6.2179e-06	0.000125101	Multimodal	Included.Dispersed	0	0	FALSE
chr7:99408672:99409004:+@chr7:99410034:99410169	RI	ENSG00000106245.11	BUD31	protein_coding	79	47	0.209141	0.179566	-0.0295745	6.3739e-06	0.000127731	Excluded.Dispersed	Excluded.Dispersed	79	39	FALSE
chr8:56211685:56211837:+@chr8:56212762:56212909:+@chr8:56214598:56214667	SE	ENSG00000170791.17	CHCHD7	protein_coding	52	32	0.482557	0.304464	-0.178093	6.9367e-06	0.00013846	Multimodal	Excluded.Dispersed	0	0	FALSE
chr3:51995857:51995881|51995779:51995815:-@chr3:51995425:51995469	AFE	ENSG00000162244.11	RPL29	protein_coding	83	53	0.00605479	0.00136087	-0.00469391	7.039e-06	0.000139949	Excluded.Primary	Excluded.Primary	22	2	FALSE
chr5:139322598:139322967:+@chr5:139325296|139325440:139325662	A3SS	ENSG00000015479.18	MATR3	protein_coding	78	46	0.147793	0.0883103	-0.0594825	7.2021e-06	0.00014263	Excluded.Dispersed	Excluded.Dispersed	52	13	FALSE
chr3:122383251:122383148|122383174:-@chr3:122371675:122371800	A5SS	ENSG00000160124.9	CCDC58	protein_coding	81	39	0.0694318	0.0650797	-0.00435208	7.4586e-06	0.000146456	Excluded.Dispersed	Excluded.Dispersed	44	7	FALSE
chr3:122383174:122383231|122383148:122383227:-@chr3:122371675:122371800	AFE	ENSG00000160124.9	CCDC58	protein_coding	81	39	0.0694318	0.0650797	-0.00435208	7.4586e-06	0.000146456	Excluded.Dispersed	Excluded.Dispersed	44	7	FALSE
chr6:170583188:170583057:-@chr6:170582265:170581792	RI	ENSG00000071994.10	PDCD2	protein_coding	80	29	0.0607822	0.000535761	-0.0602465	7.4823e-06	0.000146456	Excluded.Dispersed	Excluded.Primary	67	17	FALSE
chr17:8577236:8577338:-@chr17:8576643:8576672:-@chr17:8569720:8569812	SE	ENSG00000133026.12	MYH10	protein_coding	66	26	0.0797368	0.016922	-0.0628149	7.7344e-06	0.000150806	Excluded.Dispersed	Excluded.Dispersed	31	2	FALSE
chr20:34290638:34290551:-@chr20:34290449:34290332	RI	ENSG00000101444.13	AHCY	protein_coding	83	44	0.000877267	9.97372e-05	-0.00077753	8.1951e-06	0.000159174	Excluded.Primary	Excluded.Primary	44	9	FALSE
chr5:149520290:149520388:-@chr5:149517794:149517877:-@chr5:149513070:149513209	SE	ENSG00000113712.18	CSNK1A1	protein_coding	75	46	0.106343	0.0836985	-0.0226449	8.2789e-06	0.000160186	Excluded.Dispersed	Excluded.Dispersed	43	10	FALSE
chr6:31539147:31539274:-@chr6:31538855|31538939:31538763	A3SS	ENSG00000198563.14	DDX39B	protein_coding	81	33	0.0439802	0.0275377	-0.0164425	8.5703e-06	0.000163945	Excluded.Dispersed	Excluded.Dispersed	32	2	FALSE
chr6:31539147:31539274:-@chr6:31538882:31538939|31538831:31538855	ALE	ENSG00000198563.14	DDX39B	protein_coding	81	33	0.0439802	0.0275377	-0.0164425	8.5703e-06	0.000163945	Excluded.Dispersed	Excluded.Dispersed	32	2	FALSE
chr2:27212311:27212467|27212370:27212607:+@chr2:27213177:27213298	AFE	ENSG00000138085.16	ATRAID	protein_coding	71	39	0.293878	0.221889	-0.071989	8.5706e-06	0.000163945	Excluded.Dispersed	Excluded.Dispersed	66	20	FALSE
chr19:12943713:12944023:+@chr19:12944190:12944752	RI	ENSG00000179218.13	CALR	protein_coding	82	50	0.404685	0.324301	-0.0803838	8.9195e-06	0.000169975	Middle	Excluded.Dispersed	0	0	FALSE
chr10:97426191:97426446|97427534:97427928:+@chr10:97430379:97430653	AFE	ENSG00000171314.9	PGAM1	protein_coding	81	44	0.0501077	0.0133138	-0.036794	8.9873e-06	0.000170624	Excluded.Dispersed	Excluded.Dispersed	28	3	FALSE
chr10:17235169:17235389:+@chr10:17235846:17236379	RI	ENSG00000026025.16	VIM	protein_coding	34	52	0.0144475	0.00638568	-0.00806181	9.0318e-06	0.000170826	Excluded.Dispersed	Excluded.Primary	15	49	FALSE
chr2:63588963:63589046|63589325:63589384:+@chr2:63594488:63594586	AFE	ENSG00000014641.18	MDH1	protein_coding	83	52	0.0093658	0	-0.0093658	9.6976e-06	0.000182735	Excluded.Primary	Excluded.Primary	15	0	FALSE
chr6:33711549:33711776:-@chr6:33710695:33710851:-@chr6:33701346:33701420	SE	ENSG00000137288.10	UQCC2	protein_coding	70	40	0.0414398	0	-0.0414398	1.0533e-05	0.000197738	Excluded.Dispersed	Excluded.Primary	16	0	FALSE
chr12:10613609:10612640|10613439:-@chr12:10610622:10610680	A5SS	ENSG00000111196.10	MAGOHB	protein_coding	80	29	0.0621172	0	-0.0621172	1.1373e-05	0.000212717	Excluded.Dispersed	Excluded.Primary	24	0	FALSE
chr12:10613609:10613439:-@chr12:10612978:10612640	RI	ENSG00000111196.10	MAGOHB	protein_coding	80	30	0.00713204	2.10822e-05	-0.00711096	1.1588e-05	0.000215939	Excluded.Primary	Excluded.Primary	51	7	FALSE
chr12:54281386:54281502:+@chr12:54281795:54281941	RI	ENSG00000135486.17	HNRNPA1	protein_coding	83	53	0.0154818	0.0120156	-0.00346614	1.1649e-05	0.000216277	Excluded.Dispersed	Excluded.Dispersed	83	53	FALSE
chr17:1345499:1344755:-@chr17:1344681:1344540	RI	ENSG00000108953.17	YWHAE	protein_coding	83	53	0.750518	0.835515	0.0849975	1.4046e-05	0.000259825	Included.Dispersed	Included.Dispersed	83	51	FALSE
chr20:17607037:17607202:+@chr20:17607301:17609919	RI	ENSG00000125868.16	DSTN	protein_coding	82	41	0.644538	0.76721	0.122672	1.4267e-05	0.00026295	Middle	Included.Dispersed	0	0	FALSE
chr12:122526848:122527000:-@chr12:122522799:122522906:-@chr12:122522143:122522299	SE	ENSG00000111011.18	RSRC2	protein_coding	64	31	0.138905	0.0450299	-0.0938754	1.4383e-05	0.000264124	Excluded.Dispersed	Excluded.Dispersed	32	4	FALSE
chr15:84716025:84716180:-@chr15:84714731:84714866:-@chr15:84691535:84691644	SE	ENSG00000140612.14	SEC11A	protein_coding	72	48	0.0753455	0.0564693	-0.0188762	1.4614e-05	0.000267394	Excluded.Dispersed	Excluded.Dispersed	35	8	FALSE
chr17:48892817:48892840|48892787:48892910:+@chr17:48893409:48893456	AFE	ENSG00000159199.14	ATP5MC1	protein_coding	81	32	0.20666	0.245782	0.0391222	1.4996e-05	0.000273393	Excluded.Dispersed	Excluded.Dispersed	70	15	FALSE
chr12:49272253:49272460:+@chr12:49273182:49274603	RI	ENSG00000167553.15	TUBA1C	protein_coding	83	49	0.86972	0.882144	0.0124244	1.5482e-05	0.000281238	Included.Dispersed	Included.Dispersed	83	39	FALSE
chr1:19378540:19378653:-@chr1:19374175:19374455|19357522:19357563	ALE	ENSG00000077549.18	CAPZB	protein_coding	83	50	0.0070476	0	-0.0070476	1.5601e-05	0.000281754	Excluded.Primary	Excluded.Primary	15	0	FALSE
chr16:1309635:1309773:+@chr16:1312347:1312603:+@chr16:1314020:1314096	SE	ENSG00000103275.20	UBE2I	protein_coding	70	39	0.0303163	0.00628316	-0.0240332	1.5622e-05	0.000281754	Excluded.Dispersed	Excluded.Dispersed	23	2	FALSE
chr8:56211798:56211837:+@chr8:56212762:56212889:+@chr8:56214598:56214667	SE	ENSG00000170791.17	CHCHD7	protein_coding	44	33	0.453546	0.27457	-0.178976	1.5813e-05	0.000284184	Multimodal	Excluded.Dispersed	0	0	FALSE
chr12:122526848:122526936|122522799:122523756:-@chr12:122522143:122522299	AFE	ENSG00000111011.18	RSRC2	protein_coding	74	33	0.178412	0.0722662	-0.106146	1.7639e-05	0.000315876	Excluded.Dispersed	Excluded.Dispersed	41	6	FALSE
chr10:46030526:46030714|46023330:46023455:-@chr10:46016540:46016694	AFE	ENSG00000266412.5	NCOA4	protein_coding	30	27	0.0911593	0.437521	0.346362	1.8209e-05	0.000324871	Excluded.Dispersed	Excluded.Dispersed	10	20	FALSE
chr16:1962909:1962736:-@chr16:1962656:1962497	RI	ENSG00000140988.16	RPS2	protein_coding	83	53	0.00743063	0.0039053	-0.00352532	1.827e-05	0.000324871	Excluded.Primary	Excluded.Primary	83	53	FALSE
chr7:74189822:74189918:+@chr7:74190247:74190306:+@chr7:74194741:74194878	SE	ENSG00000106682.14	EIF4H	protein_coding	55	30	0.198414	0.202536	0.00412138	1.8507e-05	0.000327931	Excluded.Dispersed	Excluded.Dispersed	42	9	FALSE
chr12:56116781:56116863:+@chr12:56117189:56117211	RI	ENSG00000229117.9	RPL41	protein_coding	83	53	0.0107666	0.00725788	-0.00350868	2.065e-05	0.000364251	Excluded.Primary	Excluded.Primary	83	53	FALSE
chr18:49491833:49491746:-@chr18:49491584:49491532	RI	ENSG00000265681.7	RPL17	protein_coding	83	53	0.127181	0.0847975	-0.0423838	2.0701e-05	0.000364251	Excluded.Dispersed	Excluded.Dispersed	83	53	FALSE
chr19:2328611:2328561:-@chr19:2328477:2328387	RI	ENSG00000130332.15	LSM7	protein_coding	77	35	0.033486	0.0101231	-0.023363	2.243e-05	0.000393304	Excluded.Dispersed	Excluded.Dispersed	59	16	FALSE
chr4:82356796:82356895:-@chr4:82356537:82356683:-@chr4:82355249:82355401	SE	ENSG00000138668.19	HNRNPD	protein_coding	70	29	0.585074	0.693076	0.108002	2.3522e-05	0.00041006	Middle	Included.Dispersed	0	0	FALSE
chr12:122527000:122522799|122526848:-@chr12:122522143:122522299	A5SS	ENSG00000111011.18	RSRC2	protein_coding	73	33	0.179486	0.0722662	-0.10722	2.3548e-05	0.00041006	Excluded.Dispersed	Excluded.Dispersed	40	6	FALSE
chr4:48894006:48894053:-@chr4:48892833:48892889|48885405:48885565	ALE	ENSG00000145247.11	OCIAD2	protein_coding	82	40	0.893995	0.950338	0.0563421	2.4309e-05	0.000421857	Included.Dispersed	Included.Dispersed	71	9	FALSE
chr9:124861981:124861910:-@chr9:124861555:124861419	RI	ENSG00000136942.15	RPL35	protein_coding	83	53	0.00596999	0.00377935	-0.00219064	2.4624e-05	0.00042586	Excluded.Primary	Excluded.Primary	83	53	FALSE
chr2:169811183:169811209:+@chr2:169811249:169811323	RI	ENSG00000138385.16	SSB	protein_coding	83	47	0.595606	0.437318	-0.158288	2.5576e-05	0.000440815	Middle	Multimodal	0	0	FALSE
chrX:23840313:23840377:-@chrX:23833510|23833612:23832077	A3SS	ENSG00000184831.13	APOO	protein_coding	81	42	0.484017	0.690536	0.206519	2.7006e-05	0.000462306	Multimodal	Included.Dispersed	0	0	FALSE
chrX:23840313:23840377:-@chrX:23833353:23833612|23833367:23833510	ALE	ENSG00000184831.13	APOO	protein_coding	81	42	0.484017	0.690536	0.206519	2.7006e-05	0.000462306	Multimodal	Included.Dispersed	0	0	FALSE
chr2:47176441:47176623:-@chr2:47172414:47172459:-@chr2:47170734:47170764	SE	ENSG00000143933.18	CALM2	protein_coding	78	51	0.0161772	0.00665122	-0.00952603	2.7649e-05	0.000471714	Excluded.Primary	Excluded.Primary	46	14	FALSE
chr6:34236873:34236963:+@chr6:34237204:34237317:+@chr6:34240737:34240882	SE	ENSG00000137309.19	HMGA1	protein_coding	82	50	0.937684	0.959243	0.0215587	2.778e-05	0.000472354	Included.Dispersed	Included.Dispersed	79	24	FALSE
chr14:21269298:21269494:-@chr14:21263667:21263829:-@chr14:21263311:21263336	SE	ENSG00000092199.17	HNRNPC	protein_coding	33	33	0.026163	0.0225891	-0.00357392	2.8864e-05	0.000487874	Excluded.Dispersed	Excluded.Dispersed	17	4	FALSE
chr5:133096098:133096145:+@chr5:133096151:133096250	RI	ENSG00000170606.15	HSPA4	protein_coding	82	29	0.551687	0.619321	0.067634	2.8886e-05	0.000487874	Middle	Multimodal	0	0	FALSE
chr1:31310044:31310164:+@chr1:31318167:31318236:+@chr1:31319109:31319166	SE	ENSG00000121766.15	ZCCHC17	protein_coding	72	33	0.135029	0.0675135	-0.0675157	2.9199e-05	0.000491516	Excluded.Dispersed	Excluded.Dispersed	34	4	FALSE
chr14:49586285:49586478:-@chr14:49585950:49586049:-@chr14:49583572:49583675	SE	ENSG00000213741.10	RPS29	protein_coding	83	53	0.996249	0.999527	0.00327785	2.97e-05	0.000498289	Included.Primary	Included.Primary	54	10	FALSE
chr5:57214074:57214193:+@chr5:57221376:57221396:+@chr5:57230846:57230969	SE	ENSG00000062194.16	GPBP1	protein_coding	66	27	0.184019	0.103614	-0.0804049	3.0445e-05	0.000509097	Excluded.Dispersed	Excluded.Dispersed	40	5	FALSE
chr2:169583805:169584490|169584899:+@chr2:169603642:169603694	A5SS	ENSG00000138398.16	PPIG	protein_coding	71	26	0.243283	0.148044	-0.0952387	3.0555e-05	0.00050925	Excluded.Dispersed	Excluded.Dispersed	49	6	FALSE
chr8:120445402:120444948|120445068:-@chr8:120443185:120443308	A5SS	ENSG00000172172.7	MRPL13	protein_coding	83	41	0.0290527	0	-0.0290527	3.0857e-05	0.000510911	Excluded.Dispersed	Excluded.Primary	17	0	FALSE
chr8:120445068:120445099|120444948:120445092:-@chr8:120443185:120443308	AFE	ENSG00000172172.7	MRPL13	protein_coding	83	41	0.0290527	0	-0.0290527	3.0857e-05	0.000510911	Excluded.Dispersed	Excluded.Primary	17	0	FALSE
chr15:25101823:25101931:+@chr15:25103859:25103970	RI	ENSG00000224078.15	SNHG14	lncRNA	77	27	0.0340853	0.0345201	0.000434845	3.1079e-05	0.000512905	Excluded.Dispersed	Excluded.Dispersed	53	8	FALSE
chr6:33417958:33417869:-@chr6:33417695:33417481	RI	ENSG00000112514.16	CUTA	protein_coding	82	51	0.316243	0.277265	-0.0389783	3.1721e-05	0.000521795	Excluded.Dispersed	Excluded.Dispersed	82	43	FALSE
chr6:30720352:30720563|30721574:30721898:+@chr6:30722537:30722645	AFE	ENSG00000196230.13	TUBB	protein_coding	83	50	0.00324329	0.000629921	-0.00261337	3.2002e-05	0.000524708	Excluded.Primary	Excluded.Primary	18	1	FALSE
chr17:49414835:49414905:-@chr17:49414242:49414333:-@chr17:49413177:49413291	SE	ENSG00000167085.11	PHB	protein_coding	73	40	0.0348821	0.0168642	-0.0180178	3.262e-05	0.00053311	Excluded.Dispersed	Excluded.Dispersed	23	2	FALSE
chr2:189786637:189783014|189784269:-@chr2:189782422:189782602	A5SS	ENSG00000128699.14	ORMDL1	protein_coding	50	31	0.639303	0.302214	-0.337089	3.2794e-05	0.000534225	Multimodal	Excluded.Dispersed	0	0	FALSE
chr19:12943713:12944050:+@chr19:12944189:12944752	RI	ENSG00000179218.13	CALR	protein_coding	82	51	0.416747	0.345264	-0.0714827	3.3551e-05	0.000544799	Middle	Middle	0	0	FALSE
chr12:53467221:53467293:+@chr12:53467805:53467843:+@chr12:53468777:53468832	SE	ENSG00000197111.15	PCBP2	protein_coding	81	49	0.678042	0.789362	0.11132	3.5284e-05	0.000571103	Included.Dispersed	Included.Dispersed	81	41	FALSE
chr14:74713485:74713552|74713620:+@chr14:74714872:74714943	A5SS	ENSG00000119616.11	FCF1	protein_coding	67	28	0.0189363	0	-0.0189363	3.7204e-05	0.000600256	Excluded.Dispersed	Excluded.Primary	19	0	FALSE
chr3:53240251:53240348:-@chr3:53237797:53237921:-@chr3:53234983:53235174	SE	ENSG00000163931.16	TKT	protein_coding	66	44	0.00655223	0.00820707	0.00165484	3.9378e-05	0.000633309	Excluded.Primary	Excluded.Dispersed	16	1	FALSE
chr1:67424888:67424959:-@chr1:67424277|67424322:67424200	A3SS	ENSG00000142864.14	SERBP1	protein_coding	83	46	0.247158	0.251815	0.00465673	4.1217e-05	0.00066078	Excluded.Dispersed	Excluded.Dispersed	83	34	FALSE
chr19:10654361:10654487|10654938:10655147:+@chr19:10670516:10670608	AFE	ENSG00000129351.17	ILF3	protein_coding	69	30	0.0583712	0.0107212	-0.04765	4.1582e-05	0.000664179	Excluded.Dispersed	Excluded.Dispersed	27	2	FALSE
chr1:23321528:23321663:-@chr1:23318688|23318697:23318483	A3SS	ENSG00000125944.20	HNRNPR	protein_coding	76	31	0.0705407	0.028463	-0.0420777	4.1692e-05	0.000664179	Excluded.Dispersed	Excluded.Dispersed	29	2	FALSE
chr20:49279104:49279208:+@chr20:49280485:49280570:+@chr20:49289045:49290860	SE	ENSG00000177410.13	ZFAS1	lncRNA	74	42	0.581877	0.743512	0.161635	4.1915e-05	0.000664589	Middle	Included.Dispersed	0	0	FALSE
chr5:171392710:171392816:+@chr5:171392914:171392978	RI	ENSG00000181163.13	NPM1	protein_coding	83	53	0.00181572	0.00254517	0.000729451	4.1981e-05	0.000664589	Excluded.Primary	Excluded.Primary	83	51	FALSE
chr3:170868298:170868387:-@chr3:170868134|170868201:170868013	A3SS	ENSG00000163584.18	RPL22L1	protein_coding	83	37	0.100073	0.377975	0.277902	4.2836e-05	0.000676006	Excluded.Dispersed	Excluded.Dispersed	68	24	FALSE
chr4:48894006:48894053:-@chr4:48892772:48892889:-@chr4:48885019:48885565	SE	ENSG00000145247.11	OCIAD2	protein_coding	81	37	0.876902	0.939937	0.063035	4.3121e-05	0.000678383	Included.Dispersed	Included.Dispersed	71	9	FALSE
chr6:41789232:41789336:+@chr6:41789531|41789568:41790141	A3SS	ENSG00000124593.16	AL365205.1	protein_coding	82	48	0.328006	0.321872	-0.00613422	4.3453e-05	0.000679374	Middle	Multimodal	0	0	FALSE
chr6:41789232:41789336:+@chr6:41789531:41790141|41789568:41789891	ALE	ENSG00000124593.16	AL365205.1	protein_coding	82	48	0.328006	0.321872	-0.00613422	4.3453e-05	0.000679374	Middle	Multimodal	0	0	FALSE
chr4:48894053:48894006:-@chr4:48892889:48892772	RI	ENSG00000145247.11	OCIAD2	protein_coding	82	42	0.00655963	0.00162018	-0.00493945	4.479e-05	0.000698116	Excluded.Primary	Excluded.Primary	43	9	FALSE
chr17:4948263:4949061:-@chr17:4946628:4946820:-@chr17:4945652:4945997	SE	ENSG00000108518.7	PFN1	protein_coding	83	53	0.991824	0.99656	0.00473608	4.5423e-05	0.000705048	Included.Primary	Included.Primary	62	5	FALSE
chr17:7577569:7577706:+@chr17:7577827:7577916	RI	ENSG00000161960.15	EIF4A1	protein_coding	83	53	0.00766321	0.00709974	-0.000563468	4.5514e-05	0.000705048	Excluded.Primary	Excluded.Primary	83	53	FALSE
chr1:173864704:173864484|173864675:-@chr1:173864257:173864304	A5SS	ENSG00000234741.8	GAS5	lncRNA	83	53	0.874128	0.933642	0.0595142	4.6504e-05	0.000718181	Included.Dispersed	Included.Dispersed	72	23	FALSE
chr5:179624669:179623636:-@chr5:179623164:179623037	RI	ENSG00000169045.17	HNRNPH1	protein_coding	64	30	0.109816	0.066992	-0.0428244	4.7591e-05	0.000731179	Excluded.Dispersed	Excluded.Dispersed	64	27	FALSE
chr10:68338503:68338642|68338687:+@chr10:68339140:68339226	A5SS	ENSG00000096746.17	HNRNPH3	protein_coding	79	27	0.518594	0.808906	0.290311	4.7636e-05	0.000731179	Multimodal	Included.Dispersed	0	0	FALSE
chr3:101686718:101686672:-@chr3:101686557:101686482	RI	ENSG00000114391.13	RPL24	protein_coding	83	53	0.0138906	0.0075898	-0.00630077	4.778e-05	0.000731179	Excluded.Primary	Excluded.Primary	72	38	FALSE
chr16:80981806:80981877:-@chr16:80980808:80980879|80976003:80976179	ALE	ENSG00000103121.8	CMC2	protein_coding	77	34	0.252424	0.175893	-0.0765311	4.8984e-05	0.000747339	Excluded.Dispersed	Excluded.Dispersed	66	15	FALSE
chr2:231711348:231711419:+@chr2:231711890:231711983	RI	ENSG00000187514.16	PTMA	protein_coding	83	53	0.00192516	0.00146127	-0.00046389	4.9397e-05	0.000750539	Excluded.Primary	Excluded.Primary	83	51	FALSE
chr9:133350240:133350319:+@chr9:133350597:133350727	RI	ENSG00000148303.17	RPL7A	protein_coding	83	53	0.0136255	0.00486426	-0.00876124	4.9491e-05	0.000750539	Excluded.Primary	Excluded.Primary	83	52	FALSE
chr10:97432355:97432400:+@chr10:97432588:97433444	RI	ENSG00000171314.9	PGAM1	protein_coding	83	52	0.793898	0.701372	-0.0925257	5.2473e-05	0.000792322	Included.Dispersed	Included.Dispersed	83	51	FALSE
chr2:70293618:70294117:-@chr2:70289350:70289372:-@chr2:70287936:70288192	SE	ENSG00000143977.14	SNRPG	protein_coding	83	51	0.944198	0.962759	0.018561	5.256e-05	0.000792322	Included.Dispersed	Included.Dispersed	78	21	FALSE
chr2:169584358:169584490|169584647:169584899:+@chr2:169603642:169603694	AFE	ENSG00000138398.16	PPIG	protein_coding	74	27	0.250808	0.164783	-0.0860248	5.3936e-05	0.000810645	Excluded.Dispersed	Excluded.Dispersed	52	7	FALSE
chrX:73946999:73947096:+@chrX:73947232:73947955	RI	ENSG00000225470.8	JPX	lncRNA	74	35	0.55248	0.348782	-0.203698	5.5588e-05	0.000832995	Multimodal	Excluded.Dispersed	0	0	FALSE
chr15:66503164:66503058:-@chr15:66502750:66502612	RI	ENSG00000174444.15	RPL4	protein_coding	83	53	0.00414116	0.000274635	-0.00386652	5.7007e-05	0.000851732	Excluded.Primary	Excluded.Primary	46	16	FALSE
chr14:21263336:21263311:-@chr14:21262768:21262601	RI	ENSG00000092199.17	HNRNPC	protein_coding	83	53	0.0115412	0.0345222	0.022981	5.7517e-05	0.000856817	Excluded.Primary	Excluded.Dispersed	79	36	FALSE
chr12:56158358:56158404:+@chr12:56158684:56158711	RI	ENSG00000092841.18	MYL6	protein_coding	83	53	0.00306537	0.00179747	-0.0012679	5.7983e-05	0.000860277	Excluded.Primary	Excluded.Primary	83	53	FALSE
chr1:173864675:173864704:-@chr1:173864484:173864506:-@chr1:173863902:173864304	SE	ENSG00000234741.8	GAS5	lncRNA	82	53	0.880108	0.935329	0.0552207	5.809e-05	0.000860277	Included.Dispersed	Included.Dispersed	71	23	FALSE
chr10:123162612:123162828:+@chr10:123163820:123170467|123165047:123165365	ALE	ENSG00000154473.18	BUB3	protein_coding	80	25	0.504614	0.771427	0.266813	5.8679e-05	0.000866459	Multimodal	Included.Dispersed	0	0	FALSE
chr2:27772674:27772692:+@chr2:27774424:27774530:+@chr2:27779433:27779734	SE	ENSG00000243147.8	MRPL33	protein_coding	80	47	0.49554	0.365837	-0.129704	5.9417e-05	0.000874798	Middle	Multimodal	0	0	FALSE
chr2:231711348:231711419:+@chr2:231711887|231711890:231711983	A3SS	ENSG00000187514.16	PTMA	protein_coding	83	53	0.0819702	0.0828893	0.000919137	5.9806e-05	0.00087545	Excluded.Primary	Excluded.Dispersed	83	49	FALSE
chr13:27253705:27253843:+@chr13:27254220:27254281:+@chr13:27255242:27255349	SE	ENSG00000122026.10	RPL21	protein_coding	83	53	0.991502	0.997353	0.00585138	5.9808e-05	0.00087545	Included.Primary	Included.Primary	66	15	FALSE
chr20:44904968:44905131:+@chr20:44906001:44906096	RI	ENSG00000166913.13	YWHAB	protein_coding	83	48	0.00397814	0.000275216	-0.00370293	6.1494e-05	0.000897528	Excluded.Primary	Excluded.Primary	58	19	FALSE
chr10:70170413:70170523:-@chr10:70162690:70162759:-@chr10:70161858:70161931	SE	ENSG00000079332.15	SAR1A	protein_coding	57	25	0.0527967	0	-0.0527967	6.3894e-05	0.000929869	Excluded.Dispersed	Excluded.Primary	17	0	FALSE
chr8:109334324:109334402|109334377:109334474:+@chr8:109336128:109336204	AFE	ENSG00000120533.13	ENY2	protein_coding	83	53	0.802902	0.883797	0.0808948	6.4409e-05	0.000932933	Included.Dispersed	Included.Dispersed	80	30	FALSE
chr5:179623977:179623281|179623636:-@chr5:179623037:179623164	A5SS	ENSG00000169045.17	HNRNPH1	protein_coding	59	26	0.048405	0	-0.048405	6.4474e-05	0.000932933	Excluded.Dispersed	Excluded.Primary	17	0	FALSE
chr7:135674091:135674893:+@chr7:135674991:135676416	RI	ENSG00000243317.8	STMP1	protein_coding	51	30	0.618458	0.756081	0.137623	6.5758e-05	0.000948794	Middle	Included.Dispersed	0	0	FALSE
chr12:46268865:46269119|46268526:46269012:-@chr12:46243200:46243314	AFE	ENSG00000111371.15	SLC38A1	protein_coding	79	27	0.435946	0.343667	-0.0922792	6.6615e-05	0.000958421	Multimodal	Excluded.Dispersed	0	0	FALSE
chr10:123162612:123162828:+@chr10:123163820|123165047:123170467	A3SS	ENSG00000154473.18	BUB3	protein_coding	79	25	0.50425	0.771427	0.267177	6.7658e-05	0.000970662	Multimodal	Included.Dispersed	0	0	FALSE
chr8:100953269:100953341|100951186:100951276:-@chr8:100948596:100948900	AFE	ENSG00000164924.18	YWHAZ	protein_coding	53	31	0.0959522	0.026027	-0.0699252	6.8732e-05	0.000983276	Excluded.Dispersed	Excluded.Dispersed	20	2	FALSE
chr5:90399358:90399549:-@chr5:90396493:90396564:-@chr5:90393710:90394107	SE	ENSG00000153140.8	CETN3	protein_coding	67	33	0	0.0692193	0.0692193	7.0038e-05	0.00099913	Excluded.Primary	Excluded.Dispersed	0	4	TRUE
chr6:21596763:21598248:+@chr6:21598321:21599378	RI	ENSG00000124766.6	SOX4	protein_coding	74	46	0.927557	0.984235	0.0566772	7.2691e-05	0.00103406	Included.Dispersed	Included.Primary	54	23	FALSE
chrX:101395335:101395457:+@chrX:101395728:101396154	RI	ENSG00000241343.9	RPL36A	protein_coding	83	53	0.00474276	9.14219e-05	-0.00465134	7.3021e-05	0.00103583	Excluded.Primary	Excluded.Primary	83	51	FALSE
chr17:8383157:8383193|8382775:8383009:-@chr17:8382143:8382315	AFE	ENSG00000161970.15	RPL26	protein_coding	83	53	0.00369681	0.000781281	-0.00291553	7.5156e-05	0.00106313	Excluded.Primary	Excluded.Primary	16	1	FALSE
chr1:24643322:24643347|24643559:24643732:+@chr1:24645984:24646073	AFE	ENSG00000133226.17	SRRM1	protein_coding	83	35	0.0180045	0	-0.0180045	7.6025e-05	0.00107242	Excluded.Dispersed	Excluded.Primary	18	0	FALSE
chr3:49028806:49028758:-@chr3:49028532:49028431	RI	ENSG00000178035.12	IMPDH2	protein_coding	78	39	0.0457797	0.0437011	-0.00207858	7.6684e-05	0.0010787	Excluded.Dispersed	Excluded.Dispersed	55	16	FALSE
chr17:44322808:44322852:-@chr17:44322527:44322552|44322439:44322528	ALE	ENSG00000013306.16	SLC25A39	protein_coding	75	25	0.179261	0.226765	0.0475049	7.935e-05	0.0011131	Excluded.Dispersed	Excluded.Dispersed	59	9	FALSE
chr14:20455578:20455703|20455773:+@chr14:20455914:20456101	A5SS	ENSG00000100823.12	APEX1	protein_coding	79	31	0.0141504	0	-0.0141504	8.0508e-05	0.00112622	Excluded.Primary	Excluded.Primary	19	0	FALSE
chr5:163443674:163443925:+@chr5:163444337:163445016	RI	ENSG00000113328.19	CCNG1	protein_coding	82	47	0.445541	0.599164	0.153623	8.1519e-05	0.00113721	Middle	Multimodal	0	0	FALSE
chr17:40818841:40818767|40818787:-@chr17:40818117:40818482	A5SS	ENSG00000186395.8	KRT10	protein_coding	64	34	0.0593752	0.0209619	-0.0384133	8.205e-05	0.00114147	Excluded.Dispersed	Excluded.Dispersed	22	2	FALSE
chr11:62853115:62853075:-@chr11:62852839:62852811	RI	ENSG00000255717.7	SNHG1	lncRNA	79	34	0.115472	0.0725613	-0.0429106	8.5761e-05	0.00118982	Excluded.Dispersed	Excluded.Dispersed	77	32	FALSE
chr22:39314107:39314208:-@chr22:39313634:39313729:-@chr22:39312884:39313310	SE	ENSG00000100316.16	RPL3	protein_coding	83	53	0.984326	0.992787	0.00846147	8.9575e-05	0.00123651	Included.Primary	Included.Primary	66	15	FALSE
chr12:56116775:56116799|56116829:+@chr12:56117189:56117211	A5SS	ENSG00000229117.9	RPL41	protein_coding	83	53	0.0127211	0.00647295	-0.00624819	8.9623e-05	0.00123651	Excluded.Primary	Excluded.Primary	43	13	FALSE
chrX:103585859:103586107:+@chrX:103586219:103586291	RI	ENSG00000133142.17	TCEAL4	protein_coding	70	36	0.0246268	0.00565264	-0.0189742	8.9861e-05	0.00123651	Excluded.Dispersed	Excluded.Primary	46	12	FALSE
chr19:18590854:18590933:+@chr19:18592108:18592336	RI	ENSG00000006015.17	REX1BD	protein_coding	67	31	0.0989319	0.0755034	-0.0234285	9.2663e-05	0.0012716	Excluded.Dispersed	Excluded.Dispersed	58	18	FALSE
chr1:45591223:45591270:+@chr1:45600385:45600457:+@chr1:45602255:45602365	SE	ENSG00000132780.17	NASP	protein_coding	77	43	0.0345706	0.0645839	0.0300133	9.3843e-05	0.00128327	Excluded.Dispersed	Excluded.Dispersed	45	11	FALSE
chr4:173335125:173334246|173334272:-@chr4:173333500:173333669	A5SS	ENSG00000164104.11	HMGB2	protein_coding	83	39	0.081889	0.0836657	0.00177666	9.4276e-05	0.00128327	Excluded.Dispersed	Excluded.Dispersed	70	19	FALSE
chr4:173334272:173335125|173334246:173334391:-@chr4:173333500:173333669	AFE	ENSG00000164104.11	HMGB2	protein_coding	83	39	0.081889	0.0836657	0.00177666	9.4276e-05	0.00128327	Excluded.Dispersed	Excluded.Dispersed	70	19	FALSE
chr10:12249581:12249718:+@chr10:12250311:12250497	RI	ENSG00000151465.14	CDC123	protein_coding	80	28	0.01075	0.0151559	0.00440587	9.5239e-05	0.0012929	Excluded.Dispersed	Excluded.Dispersed	50	7	FALSE
chr16:67846935:67846985|67847161:67847456:+@chr16:67865102:67865229	AFE	ENSG00000102898.12	NUTF2	protein_coding	79	41	0.0509402	0.064232	0.0132919	9.6348e-05	0.00130444	Excluded.Dispersed	Excluded.Dispersed	32	5	FALSE
chr12:46269130:46268526|46268865:-@chr12:46243200:46243314	A5SS	ENSG00000111371.15	SLC38A1	protein_coding	75	27	0.437099	0.343667	-0.0934317	9.8626e-05	0.00133171	Multimodal	Excluded.Dispersed	0	0	FALSE
chr7:19700280:19700228:-@chr7:19700153:19700072	RI	ENSG00000105849.6	TWISTNB	protein_coding	80	27	0.745259	0.754203	0.00894488	0.0001023	0.00137764	Included.Dispersed	Included.Dispersed	79	21	FALSE
chr13:110894393:110894285:-@chr13:110894202:110894109	RI	ENSG00000088448.14	ANKRD10	protein_coding	83	45	0.810575	0.71006	-0.100516	0.00010323	0.00138647	Included.Dispersed	Included.Dispersed	81	29	FALSE
chr7:5529161:5529400:-@chr7:5528934:5529059|5528592:5528719	ALE	ENSG00000075624.16	ACTB	protein_coding	83	53	0.00173038	0.00319852	0.00146814	0.00010638	0.00142255	Excluded.Primary	Excluded.Primary	29	6	FALSE
chr16:84699538:84700111:+@chr16:84733053:84733105:+@chr16:84733435:84733503	SE	ENSG00000103194.15	USP10	protein_coding	69	31	0.0512386	0.0144928	-0.0367458	0.00010648	0.00142255	Excluded.Dispersed	Excluded.Dispersed	21	1	FALSE
chr17:7576524:7576692:+@chr17:7577056:7577165	RI	ENSG00000161960.15	EIF4A1	protein_coding	83	53	0.00125452	0.00558439	0.00432987	0.00010937	0.0014573	Excluded.Primary	Excluded.Primary	34	8	FALSE
chr20:35699451:35699494:+@chr20:35699633:35699763	RI	ENSG00000125995.16	ROMO1	protein_coding	82	53	0.0220765	0.0144415	-0.00763498	0.00011301	0.00150184	Excluded.Primary	Excluded.Dispersed	73	40	FALSE
chr3:149968358:149968550:-@chr3:149966264|149966586:149964904	A3SS	ENSG00000070087.14	PFN2	protein_coding	73	37	0.263332	0.211878	-0.0514536	0.00011444	0.00151686	Excluded.Dispersed	Excluded.Dispersed	62	18	FALSE
chr3:48440403:48440458:+@chr3:48440541|48440545:48440628	A3SS	ENSG00000232112.3	TMA7	protein_coding	83	53	0.946943	0.956876	0.00993307	0.00011555	0.00152756	Included.Dispersed	Included.Dispersed	80	31	FALSE
chr16:30082746:30082847:+@chr16:30083394:30083567	RI	ENSG00000149923.14	PPP4C	protein_coding	79	45	0.0122663	0.0253949	0.0131285	0.00012272	0.00161811	Excluded.Primary	Excluded.Dispersed	68	24	FALSE
chr8:144792587:144792266|144792366:-@chr8:144791992:144792140	A5SS	ENSG00000161016.17	RPL8	protein_coding	83	53	0.00814224	0.00373152	-0.00441072	0.00012402	0.00162676	Excluded.Primary	Excluded.Primary	21	3	FALSE
chr8:144792366:144792423|144792266:144792384:-@chr8:144791992:144792140	AFE	ENSG00000161016.17	RPL8	protein_coding	83	53	0.00814224	0.00373152	-0.00441072	0.00012402	0.00162676	Excluded.Primary	Excluded.Primary	21	3	FALSE
chr15:84680713:84680832:-@chr15:84679932:84679969:-@chr15:84670725:84670782	SE	ENSG00000140612.14	SEC11A	protein_coding	75	49	0.0169767	0.0085034	-0.00847334	0.0001263	0.00165237	Excluded.Dispersed	Excluded.Dispersed	15	1	FALSE
chr12:49185990:49185120:-@chr12:49185026:49184795	RI	ENSG00000167552.14	TUBA1A	protein_coding	83	53	0.694495	0.69678	0.00228483	0.00013031	0.00170043	Included.Dispersed	Multimodal	0	0	FALSE
chr3:53235064:53234983:-@chr3:53233274:53233156	RI	ENSG00000163931.16	TKT	protein_coding	83	49	0.00093247	0.00343002	0.00249755	0.00013172	0.0017144	Excluded.Primary	Excluded.Primary	68	22	FALSE
chr9:127451406:127451050|127451281:-@chr9:127450731:127450804	A5SS	ENSG00000197958.13	RPL12	protein_coding	83	53	0.0175243	0.0100163	-0.00750803	0.00013681	0.00177607	Excluded.Primary	Excluded.Primary	36	9	FALSE
chr3:41224954:41224991:+@chr3:41225103:41225207	RI	ENSG00000168036.18	CTNNB1	protein_coding	83	49	0.948317	0.884583	-0.0637346	0.00013785	0.00178468	Included.Primary	Included.Dispersed	83	45	FALSE
chr5:171400153:171400210:+@chr5:171400839:171400925:+@chr5:171405302:171405403	SE	ENSG00000181163.13	NPM1	protein_coding	83	53	0.977191	0.971254	-0.00593698	0.00013818	0.00178468	Included.Primary	Included.Dispersed	78	30	FALSE
chr3:186784564:186784696:+@chr3:186784962:186785047|186785883:186786216	ALE	ENSG00000156976.17	EIF4A2	protein_coding	83	46	0.717611	0.639107	-0.0785036	0.00013873	0.00178721	Included.Dispersed	Included.Dispersed	82	32	FALSE
chr17:5434110:5433669:-@chr17:5433415:5433293	RI	ENSG00000108561.8	C1QBP	protein_coding	83	48	0.000865342	0.000327382	-0.00053796	0.00014139	0.00181684	Excluded.Primary	Excluded.Primary	83	44	FALSE
chr11:62853590:62853552:-@chr11:62853115:62852811	RI	ENSG00000255717.7	SNHG1	lncRNA	79	36	0.0768513	0.082717	0.00586567	0.00014531	0.00186248	Excluded.Dispersed	Excluded.Dispersed	76	30	FALSE
chr5:111731046:111729699:-@chr5:111729634:111728812	RI	ENSG00000134986.13	NREP	protein_coding	83	37	0.588618	0.608957	0.0203392	0.00015973	0.00203811	Middle	Multimodal	0	0	FALSE
chr6:35468947:35469027|35469285:+@chr6:35469381:35469529	A5SS	ENSG00000198755.11	RPL10A	protein_coding	83	53	0.00639926	0.00558229	-0.000816965	0.00015982	0.00203811	Excluded.Primary	Excluded.Primary	33	8	FALSE
chr4:140380962:140381126:+@chr4:140382386:140385726	RI	ENSG00000153130.17	SCOC	protein_coding	60	40	0.795697	0.899144	0.103447	0.00016383	0.00207695	Included.Dispersed	Included.Dispersed	54	35	FALSE
chr17:81510833:81510480:-@chr17:81510329:81509971	RI	ENSG00000184009.12	ACTG1	protein_coding	83	53	0.605582	0.653944	0.0483621	0.00016406	0.00207695	Middle	Middle	0	0	FALSE
chr6:132814972:132815088|132815224:+@chr6:132816461:132816563	A5SS	ENSG00000112306.8	RPS12	protein_coding	83	53	0.00790019	0.00643654	-0.00146365	0.0001641	0.00207695	Excluded.Primary	Excluded.Primary	46	14	FALSE
chr17:44321558:44321434:-@chr17:44321231:44321058	RI	ENSG00000013306.16	SLC25A39	protein_coding	71	25	0.0455195	0.0750727	0.0295533	0.00016676	0.00210534	Excluded.Dispersed	Excluded.Dispersed	34	3	FALSE
chr16:81006734:81007114:-@chr16:81001248:81001334:-@chr16:80997314:80997429	SE	ENSG00000103121.8	CMC2	protein_coding	67	27	0.0626167	0	-0.0626167	0.00016859	0.00211812	Excluded.Dispersed	Excluded.Primary	17	0	FALSE
chr12:56158684:56158711:+@chr12:56159498|56159587:56159622	A3SS	ENSG00000092841.18	MYL6	protein_coding	83	53	0.00293959	0.000711997	-0.00222759	0.00016869	0.00211812	Excluded.Primary	Excluded.Primary	15	1	FALSE
chr15:24967932:24968082:+@chr15:24974288|24974311:24974456	A3SS	ENSG00000128739.22	SNRPN	protein_coding	83	53	0.0030116	0.00122031	-0.00179129	0.00016903	0.00211812	Excluded.Primary	Excluded.Primary	15	1	FALSE
chr19:39433761:39433665:-@chr19:39433569:39433522	RI	ENSG00000105193.9	RPS16	protein_coding	83	53	0.00221993	0.000386672	-0.00183325	0.00016986	0.00212325	Excluded.Primary	Excluded.Primary	83	53	FALSE
chr10:73252470:73252693:-@chr10:73252023|73252037:73251763	A3SS	ENSG00000182180.14	MRPS16	protein_coding	78	38	0.0218308	0.0238487	0.00201791	0.00017228	0.00214818	Excluded.Dispersed	Excluded.Dispersed	19	1	FALSE
chr12:122981957:122982538:+@chr12:122982620:122982913	RI	ENSG00000182196.13	ARL6IP4	protein_coding	71	38	0.031336	0.0115078	-0.0198283	0.00017484	0.00217473	Excluded.Dispersed	Excluded.Dispersed	24	3	FALSE
chr12:53034612:53034709|53034724:+@chr12:53037409:53037622	A5SS	ENSG00000063046.17	EIF4B	protein_coding	76	38	0.0816086	0.0577595	-0.023849	0.00017726	0.00219942	Excluded.Dispersed	Excluded.Dispersed	40	8	FALSE
chrX:21994312:21994416:+@chrX:21994604:21994837	RI	ENSG00000102172.16	SMS	protein_coding	74	29	0.889298	0.969014	0.0797155	0.00018045	0.00223351	Included.Dispersed	Included.Dispersed	62	15	FALSE
chr20:5112961:5113087|5112743:5112969:-@chr20:5109332:5109445	AFE	ENSG00000089063.15	TMEM230	protein_coding	56	28	0.0775392	0.0300752	-0.047464	0.00018336	0.00226398	Excluded.Dispersed	Excluded.Dispersed	18	1	FALSE
chr4:75981933:75982037:-@chr4:75981470|75981545:75981372	A3SS	ENSG00000198301.12	SDAD1	protein_coding	76	31	0.0631189	0.394534	0.331415	0.00018659	0.00229824	Excluded.Dispersed	Bimodal	0	0	FALSE
chr20:49188116:49188367:-@chr20:49179122:49179244:-@chr20:49174195:49174269	SE	ENSG00000124214.19	STAU1	protein_coding	44	26	0.166528	0.0429439	-0.123584	0.00019105	0.00234745	Excluded.Dispersed	Excluded.Dispersed	23	4	FALSE
chr1:151266004:151266112|151266121:+@chr1:151266308:151266439	A5SS	ENSG00000159352.15	PSMD4	protein_coding	75	29	0.0829405	0.0704343	-0.0125062	0.00019366	0.00237375	Excluded.Dispersed	Excluded.Dispersed	39	5	FALSE
chr9:124415364:124415442|124415131:124415307:-@chr9:124414842:124414935	AFE	ENSG00000136930.13	PSMB7	protein_coding	82	53	0.00618224	0	-0.00618224	0.00019712	0.00241031	Excluded.Primary	Excluded.Primary	11	0	FALSE
chr11:61816256:61816426|61828300:61828597:+@chr11:61837778:61837888	AFE	ENSG00000134824.14	FADS2	protein_coding	81	41	0.886374	0.92815	0.0417761	0.00019997	0.00243925	Included.Dispersed	Included.Dispersed	70	11	FALSE
chr6:131063155:131063233|131063142:131063225:-@chr6:130955994:130956499	AFE	ENSG00000079819.19	EPB41L2	protein_coding	48	33	0.295711	0.187865	-0.107846	0.00020213	0.00245646	Excluded.Dispersed	Excluded.Dispersed	39	15	FALSE
chr8:56074581:56074254|56074381:-@chr8:56074060:56074159	A5SS	ENSG00000008988.9	RPS20	protein_coding	83	53	0.00626435	0.00816444	0.00190009	0.00020284	0.00245646	Excluded.Primary	Excluded.Primary	67	26	FALSE
chr8:56074381:56074506|56074254:56074510:-@chr8:56074060:56074159	AFE	ENSG00000008988.9	RPS20	protein_coding	83	53	0.00626435	0.00816444	0.00190009	0.00020284	0.00245646	Excluded.Primary	Excluded.Primary	67	26	FALSE
chr3:186784564:186784696:+@chr3:186784962:186785060	RI	ENSG00000156976.17	EIF4A2	protein_coding	83	47	0.0364245	0.0203283	-0.0160963	0.00020685	0.00249903	Excluded.Dispersed	Excluded.Dispersed	78	33	FALSE
chr12:53464760:53464852:+@chr12:53465932:53465973:+@chr12:53467221:53467293	SE	ENSG00000197111.15	PCBP2	protein_coding	82	52	0.911914	0.969665	0.0577516	0.00020737	0.00249933	Included.Dispersed	Included.Dispersed	60	15	FALSE
chr11:67586104:67586211:+@chr11:67586389:67586656	RI	ENSG00000084207.17	GSTP1	protein_coding	83	53	0.00205005	0.000541485	-0.00150857	0.00020942	0.00251803	Excluded.Primary	Excluded.Primary	82	47	FALSE
chr21:39348292:39348339:-@chr21:39347379:39347483:-@chr21:39345146:39345274	SE	ENSG00000205581.11	HMGN1	protein_coding	64	43	0.0497471	0.0392357	-0.0105114	0.00021283	0.00255025	Excluded.Dispersed	Excluded.Dispersed	33	9	FALSE
chr10:32935492:32935558:-@chr10:32933351:32933583:-@chr10:32932515:32932600	SE	ENSG00000150093.19	ITGB1	protein_coding	71	48	0.0375307	0.0218093	-0.0157214	0.00021311	0.00255025	Excluded.Dispersed	Excluded.Dispersed	22	4	FALSE
chr2:38749529:38749705:-@chr2:38748898:38749346:-@chr2:38748579:38748653	SE	ENSG00000115875.19	SRSF7	protein_coding	51	35	0.0754377	0.110013	0.0345757	0.0002164	0.00257467	Excluded.Dispersed	Excluded.Dispersed	36	11	FALSE
chr17:28719985:28720030|28720079:28720213:+@chr17:28720707:28720890	AFE	ENSG00000198242.14	RPL23A	protein_coding	83	53	0.00314172	0	-0.00314172	0.00021645	0.00257467	Excluded.Primary	Excluded.Primary	11	0	FALSE
chr11:62855216:62855133:-@chr11:62854938:62854519	RI	ENSG00000255717.7	SNHG1	lncRNA	77	35	0.166502	0.0847341	-0.0817675	0.00021668	0.00257467	Excluded.Dispersed	Excluded.Dispersed	56	15	FALSE
chr14:64923991:64924126:+@chr14:64926007|64926010:64926080	A3SS	ENSG00000258289.8	CHURC1	protein_coding	81	48	0.106084	0.0820727	-0.0240117	0.00021936	0.00259572	Excluded.Dispersed	Excluded.Dispersed	44	12	FALSE
chr1:173865547:173865471|173865510:-@chr1:173865229:173865282	A5SS	ENSG00000234741.8	GAS5	lncRNA	83	51	0.589849	0.475846	-0.114003	0.00021948	0.00259572	Middle	Multimodal	0	0	FALSE
chr5:179623636:179623670|179623281:179623707:-@chr5:179623037:179623164	AFE	ENSG00000169045.17	HNRNPH1	protein_coding	62	27	0.0644664	0.013468	-0.0509984	0.00023669	0.00278396	Excluded.Dispersed	Excluded.Dispersed	20	1	FALSE
chr14:23033368:23033674:-@chr14:23027745:23027829:-@chr14:23025858:23026375	SE	ENSG00000100804.18	PSMB5	protein_coding	76	50	0.0490475	0.0333964	-0.0156511	0.00023687	0.00278396	Excluded.Dispersed	Excluded.Dispersed	37	11	FALSE
chr2:231459125:231459001:-@chr2:231458389:231458266	RI	ENSG00000115053.16	NCL	protein_coding	83	44	0.00770461	0.033074	0.0253694	0.00023705	0.00278396	Excluded.Primary	Excluded.Dispersed	71	23	FALSE
chrX:103377016:103377106:+@chrX:103377463|103377510:103378077	A3SS	ENSG00000166681.13	BEX3	protein_coding	82	53	0.138693	0.0868784	-0.0518146	0.00024253	0.00283745	Excluded.Dispersed	Excluded.Dispersed	79	46	FALSE
chr13:48261139:48261237:+@chr13:48261655:48262570	RI	ENSG00000136156.15	ITM2B	protein_coding	80	48	0.893138	0.948085	0.0549468	0.00024298	0.00283745	Included.Dispersed	Included.Dispersed	70	40	FALSE
chr22:41621350:41621410:+@chr22:41621990:41622086	RI	ENSG00000196419.12	XRCC6	protein_coding	82	50	0.0153399	0.013678	-0.00166184	0.00024329	0.00283745	Excluded.Primary	Excluded.Dispersed	81	42	FALSE
chr17:76563119:76563482:+@chr17:76563973:76565348	RI	ENSG00000163597.15	SNHG16	lncRNA	79	34	0.6426	0.518045	-0.124555	0.00024867	0.00289351	Middle	Multimodal	0	0	FALSE
chr6:36598849:36598983:+@chr6:36599821:36600276:+@chr6:36601152:36601190	SE	ENSG00000112081.17	SRSF3	protein_coding	63	37	0.0176561	0.0160536	-0.00160248	0.00025208	0.00292645	Excluded.Primary	Excluded.Dispersed	29	6	FALSE
chr5:139293730:139293805|139293778:139294028:+@chr5:139307239:139308327	AFE	ENSG00000015479.18	MATR3	protein_coding	76	38	0.0562573	0.0665807	0.0103234	0.00025449	0.00294765	Excluded.Dispersed	Excluded.Dispersed	42	9	FALSE
chr12:6851009:6850833:-@chr12:6850596:6850467	RI	ENSG00000111665.11	CDCA3	protein_coding	81	33	0.000386924	0.00970726	0.00932034	0.0002629	0.00303809	Excluded.Primary	Excluded.Dispersed	34	4	FALSE
chr1:77967627:77967666:-@chr1:77967098|77967101:77967049	A3SS	ENSG00000162613.16	FUBP1	protein_coding	80	27	0.242287	0.37172	0.129433	0.00026477	0.00305094	Excluded.Dispersed	Excluded.Dispersed	75	18	FALSE
chr16:28844334:28844230:-@chr16:28844101:28843950	RI	ENSG00000178952.11	TUFM	protein_coding	81	31	0.0393644	0.0369883	-0.00237614	0.00026522	0.00305094	Excluded.Dispersed	Excluded.Dispersed	71	18	FALSE
chr2:38749173:38748898:-@chr2:38748653:38748579	RI	ENSG00000115875.19	SRSF7	protein_coding	83	51	0.0108085	0.0149128	0.00410428	0.00027635	0.00317174	Excluded.Dispersed	Excluded.Dispersed	78	38	FALSE
chr1:225783300:225783368:+@chr1:225786862:225786985:+@chr1:225789240:225790468	SE	ENSG00000143742.13	SRP9	protein_coding	79	45	0.117871	0.180559	0.0626886	0.0002773	0.00317543	Excluded.Dispersed	Excluded.Dispersed	79	33	FALSE
chr19:35510184:35510252:-@chr19:35509911:35509961:-@chr19:35505939:35505986	SE	ENSG00000161249.21	DMKN	protein_coding	76	30	0.58616	0.450752	-0.135408	0.00027821	0.0031766	Middle	Excluded.Dispersed	0	0	FALSE
chr19:46850764:46850766|46850134:46850316:-@chr19:46845993:46846142	AFE	ENSG00000042753.11	AP2S1	protein_coding	76	37	0.130725	0.0966273	-0.0340982	0.00027866	0.0031766	Excluded.Dispersed	Excluded.Dispersed	38	7	FALSE
chr19:18575057:18575151:+@chr19:18577003:18577550	RI	ENSG00000221983.7	UBA52	protein_coding	49	39	0.571915	0.649626	0.0777103	0.00028086	0.00318933	Middle	Middle	0	0	FALSE
chr11:2992254:2992288|2989129:2989159:-@chr11:2979207:2979237	AFE	ENSG00000205531.13	NAP1L4	protein_coding	73	29	0.114039	0.0887242	-0.0253151	0.00028104	0.00318933	Excluded.Dispersed	Excluded.Dispersed	38	5	FALSE
chr2:241335975:241336098:+@chr2:241336785:241336926|241337382:241337433	ALE	ENSG00000168385.18	2002-09-01	protein_coding	82	42	0.0244902	0.0128944	-0.0115959	0.00028342	0.00320913	Excluded.Dispersed	Excluded.Dispersed	21	2	FALSE
chr17:76557764:76557857:+@chr17:76558945:76559043:+@chr17:76561288:76561398	SE	ENSG00000163597.15	SNHG16	lncRNA	76	29	0.429325	0.563113	0.133788	0.0002936	0.00331696	Multimodal	Bimodal	0	0	FALSE
chr6:73518610:73518354:-@chr6:73518264:73518030	RI	ENSG00000156508.18	EEF1A1	protein_coding	83	53	0.00306785	0.00149789	-0.00156995	0.00029646	0.00334179	Excluded.Primary	Excluded.Primary	83	53	FALSE
chr10:70170413:70170514|70162690:70163031:-@chr10:70161858:70161931	AFE	ENSG00000079332.15	SAR1A	protein_coding	74	29	0.0783294	0.0725759	-0.00575352	0.00029921	0.00336528	Excluded.Dispersed	Excluded.Dispersed	34	4	FALSE
chr1:74732956:74733408:-@chr1:74730382:74730420:-@chr1:74724711:74724834	SE	ENSG00000116791.14	CRYZ	protein_coding	45	30	0.128653	0.037573	-0.0910798	0.00030024	0.00336936	Excluded.Dispersed	Excluded.Dispersed	16	2	FALSE
chr1:110407942:110407033|110407586:-@chr1:110406318:110406379	A5SS	ENSG00000134248.13	LAMTOR5	protein_coding	82	50	0.0278522	0.0203482	-0.00750395	0.00030167	0.00337043	Excluded.Dispersed	Excluded.Dispersed	21	3	FALSE
chr1:110407586:110407708|110407033:110407671:-@chr1:110406318:110406379	AFE	ENSG00000134248.13	LAMTOR5	protein_coding	82	50	0.0278522	0.0203482	-0.00750395	0.00030167	0.00337043	Excluded.Dispersed	Excluded.Dispersed	21	3	FALSE
chr10:97432355:97432543:+@chr10:97432574:97433444	RI	ENSG00000171314.9	PGAM1	protein_coding	83	51	0.405241	0.332413	-0.0728287	0.00030589	0.00341003	Middle	Excluded.Dispersed	0	0	FALSE
chr13:110894393:110894109:-@chr13:110893263:110893028	RI	ENSG00000088448.14	ANKRD10	protein_coding	82	37	0.752092	0.63457	-0.117521	0.00032136	0.0035746	Included.Dispersed	Included.Dispersed	82	24	FALSE
chr12:56725263:56725285|56724826:56724919:-@chr12:56724452:56724523	AFE	ENSG00000196531.10	NACA	protein_coding	83	53	0.00532948	0.00352201	-0.00180747	0.00033141	0.00367829	Excluded.Primary	Excluded.Primary	14	1	FALSE
chr6:79202389:79202276|79202317:-@chr6:79201245:79201726	A5SS	ENSG00000118418.14	HMGN3	protein_coding	83	50	0.478147	0.411826	-0.066321	0.00033307	0.00368672	Middle	Multimodal	0	0	FALSE
chr12:56724452:56724523:-@chr12:56714687|56714703:56714602	A3SS	ENSG00000196531.10	NACA	protein_coding	83	53	0.00324636	0.000967586	-0.00227878	0.00033363	0.00368672	Excluded.Primary	Excluded.Primary	14	1	FALSE
chr2:85542155:85542373:+@chr2:85542565:85542747	RI	ENSG00000168906.13	MAT2A	protein_coding	76	28	0.213881	0.204937	-0.00894428	0.0003349	0.00369267	Excluded.Dispersed	Excluded.Dispersed	75	25	FALSE
chr19:18574870:18574972:+@chr19:18575103:18577002	RI	ENSG00000221983.7	UBA52	protein_coding	83	53	0.933226	0.951857	0.0186311	0.00033654	0.00370267	Included.Dispersed	Included.Primary	81	50	FALSE
chr12:6752881:6752643:-@chr12:6752362:6752285	RI	ENSG00000089693.10	MLF2	protein_coding	82	44	0.00161654	0.000295115	-0.00132143	0.00034625	0.00380122	Excluded.Primary	Excluded.Primary	80	32	FALSE
chr2:202297379:202297459:+@chr2:202297489:202297513	RI	ENSG00000055044.11	NOP58	protein_coding	83	37	0.737635	0.764936	0.0273015	0.00034745	0.00380612	Included.Dispersed	Included.Dispersed	83	36	FALSE
chr14:103921470:103921566:-@chr14:103920940:103921208:-@chr14:103915066:103915189	SE	ENSG00000156411.9	ATP5MPL	protein_coding	73	52	0.0225849	0.0218681	-0.00071678	0.00034958	0.00382117	Excluded.Dispersed	Excluded.Dispersed	18	3	FALSE
chr17:51168019:51168343:+@chr17:51169937:51170049:+@chr17:51171487:51171747	SE	ENSG00000243678.11	NME2	protein_coding	83	53	0.947275	0.940753	-0.00652149	0.00035361	0.00385687	Included.Dispersed	Included.Dispersed	73	20	FALSE
chr14:21269298:21269494:-@chr14:21263311:21263336:-@chr14:21233953:21234229	SE	ENSG00000092199.17	HNRNPC	protein_coding	83	53	0.725002	0.68134	-0.0436617	0.00035755	0.00389144	Included.Dispersed	Included.Dispersed	83	45	FALSE
chr5:171391305:171391424:+@chr5:171391706:171391799	RI	ENSG00000181163.13	NPM1	protein_coding	83	53	0.00266969	0.007022	0.00435231	0.00036393	0.00395236	Excluded.Primary	Excluded.Primary	83	53	FALSE
chr5:151771954:151772036:+@chr5:151786572|151786603:151786715	A3SS	ENSG00000145907.15	G3BP1	protein_coding	82	43	0.732501	0.789073	0.0565713	0.00036929	0.00400196	Included.Dispersed	Included.Dispersed	82	31	FALSE
chr7:100149357:100149579:+@chr7:100152716:100152757:+@chr7:100153400:100153517	SE	ENSG00000188186.10	LAMTOR4	protein_coding	68	48	0.0329675	0.0251479	-0.0078196	0.00037376	0.00404173	Excluded.Dispersed	Excluded.Dispersed	25	6	FALSE
chr20:1370072:1369772:-@chr20:1369039:1368978	RI	ENSG00000088832.17	FKBP1A	protein_coding	83	49	0.914581	0.77323	-0.141352	0.00037512	0.004047	Included.Dispersed	Included.Dispersed	61	33	FALSE
chr15:60397943:60398043:-@chr15:60397258:60397338:-@chr15:60386028:60386086	SE	ENSG00000182718.16	ANXA2	protein_coding	65	31	0.187165	0.123517	-0.0636477	0.00037585	0.004047	Excluded.Dispersed	Excluded.Dispersed	45	10	FALSE
chr11:62882908:62882999:+@chr11:62883989:62884112:+@chr11:62884457:62884525	SE	ENSG00000168003.16	SLC3A2	protein_coding	78	40	0.000490402	0.0168355	0.0163451	0.00037881	0.00407019	Excluded.Primary	Excluded.Dispersed	1	5	TRUE
chr7:44799392:44799480:+@chr7:44799702:44799874	RI	ENSG00000196262.14	PPIA	protein_coding	83	53	0.00261887	0.00267275	5.38871e-05	0.0003797	0.00407109	Excluded.Primary	Excluded.Primary	83	53	FALSE
chr7:5529161:5529400:-@chr7:5529019:5529059:-@chr7:5528281:5528719	SE	ENSG00000075624.16	ACTB	protein_coding	76	50	0.0019123	0.00312728	0.00121498	0.00038226	0.00408986	Excluded.Primary	Excluded.Primary	26	6	FALSE
chr3:184307357:184307525:+@chr3:184307614:184307708	RI	ENSG00000175166.17	PSMD2	protein_coding	77	33	0.00347891	0.000211756	-0.00326715	0.00038413	0.00410118	Excluded.Primary	Excluded.Primary	52	11	FALSE
chr19:1104073:1104127|1104650:1104929:+@chr19:1105186:1105280	AFE	ENSG00000167468.16	GPX4	protein_coding	82	52	0.0275115	0.0215245	-0.00598697	0.00038819	0.00412984	Excluded.Primary	Excluded.Dispersed	48	16	FALSE
chr6:33417310:33417247|33417251:-@chr6:33417097:33417142	A5SS	ENSG00000112514.16	CUTA	protein_coding	83	52	0.00939935	0.00295858	-0.00644077	0.00038845	0.00412984	Excluded.Primary	Excluded.Primary	14	1	FALSE
chrX:41229567:41229779|41229827:+@chrX:41230501:41230596	A5SS	ENSG00000124486.13	USP9X	protein_coding	71	25	0.0644425	0.0382609	-0.0261817	0.00039935	0.00423237	Excluded.Dispersed	Excluded.Dispersed	23	1	FALSE
chr19:5903612:5904006:-@chr19:5901335:5901454:-@chr19:5896905:5896997	SE	ENSG00000174886.13	NDUFA11	protein_coding	72	50	0.0298089	0.0200129	-0.00979604	0.00039977	0.00423237	Excluded.Dispersed	Excluded.Dispersed	25	6	FALSE
chr19:8321656:8322091:+@chr19:8322272:8323144	RI	ENSG00000233927.5	RPS28	protein_coding	83	53	0.00231273	0.0016367	-0.000676026	0.00040676	0.00429736	Excluded.Primary	Excluded.Primary	78	49	FALSE
chr3:186784564:186784696:+@chr3:186784962:186785101:+@chr3:186785883:186785961	SE	ENSG00000156976.17	EIF4A2	protein_coding	83	41	0.699771	0.656449	-0.0433221	0.00041181	0.00434163	Included.Dispersed	Multimodal	0	0	FALSE
chr15:76947421:76947517:+@chr15:76948410:76948885	RI	ENSG00000117906.14	RCN2	protein_coding	83	49	0.00291739	0.00278506	-0.00013233	0.00041817	0.0043995	Excluded.Primary	Excluded.Primary	29	6	FALSE
chr3:156544439:156544294|156544308:-@chr3:156543004:156543269	A5SS	ENSG00000114850.6	SSR3	protein_coding	83	48	0.00854985	0	-0.00854985	0.00042156	0.00442263	Excluded.Primary	Excluded.Primary	11	0	FALSE
chr17:81894467:81894586|81894624:+@chr17:81899920:81900744	A5SS	ENSG00000141552.17	ANAPC11	protein_coding	83	51	0.0130837	0.00511423	-0.00796946	0.00042212	0.00442263	Excluded.Primary	Excluded.Primary	23	4	FALSE
chr20:5113103:5112743|5112961:-@chr20:5109332:5109445	A5SS	ENSG00000089063.15	TMEM230	protein_coding	54	28	0.0616681	0.0300752	-0.0315929	0.00042399	0.00443302	Excluded.Dispersed	Excluded.Dispersed	16	1	FALSE
chr11:62882908:62882999:+@chr11:62883989:62883998|62884457:62884512	ALE	ENSG00000168003.16	SLC3A2	protein_coding	78	41	0.000422654	0.0157484	0.0153257	0.0004285	0.00447092	Excluded.Primary	Excluded.Dispersed	1	5	TRUE
chr17:51159980:51160081:+@chr17:51161098|51161160:51161272	A3SS	ENSG00000239672.7	NME1	protein_coding	83	40	0.00792107	0	-0.00792107	0.00043096	0.00447252	Excluded.Primary	Excluded.Primary	13	0	FALSE
chr17:51159980:51160081:+@chr17:51161098:51162428|51161160:51161586	ALE	ENSG00000239672.7	NME1	protein_coding	83	40	0.00792107	0	-0.00792107	0.00043096	0.00447252	Excluded.Primary	Excluded.Primary	13	0	FALSE
chr21:39348292:39348339:-@chr21:39347379:39347478:-@chr21:39345146:39345274	SE	ENSG00000205581.11	HMGN1	protein_coding	51	43	0.0312336	0.0134934	-0.0177402	0.00043131	0.00447252	Excluded.Dispersed	Excluded.Dispersed	17	4	FALSE
chr17:38755883:38755990:+@chr17:38760431:38760608:+@chr17:38762411:38762505	SE	ENSG00000277791.5	PSMB3	protein_coding	83	47	0.950886	0.953264	0.00237768	0.00044621	0.00461754	Included.Dispersed	Included.Dispersed	62	8	FALSE
chr8:100952619:100952473:-@chr8:100952125:100951929	RI	ENSG00000164924.18	YWHAZ	protein_coding	82	49	0.0149012	0.0133164	-0.00158476	0.00044965	0.00464362	Excluded.Primary	Excluded.Dispersed	53	20	FALSE
chr20:58895163:58895684:+@chr20:58898941:58898985:+@chr20:58903531:58903585	SE	ENSG00000087460.25	GNAS	protein_coding	70	30	0.736892	0.905671	0.168779	0.00045495	0.00468877	Included.Dispersed	Included.Dispersed	59	12	FALSE
chr12:10613439:10613609:-@chr12:10612640:10612978:-@chr12:10610622:10610680	SE	ENSG00000111196.10	MAGOHB	protein_coding	67	29	0.0364769	0	-0.0364769	0.00045893	0.00471682	Excluded.Dispersed	Excluded.Primary	14	0	FALSE
chr8:17245036:17245247:-@chr8:17243442:17243622:-@chr8:17242994:17243185	SE	ENSG00000198791.12	CNOT7	protein_coding	79	45	0.0215222	0	-0.0215222	0.00045954	0.00471682	Excluded.Dispersed	Excluded.Primary	11	0	FALSE
chr11:32601762:32601822:+@chr11:32602079:32602114:+@chr11:32602279:32606264	SE	ENSG00000149100.13	EIF3M	protein_coding	82	50	0.011789	0.00133333	-0.0104557	0.0004639	0.00474761	Excluded.Primary	Excluded.Primary	14	1	FALSE
chr2:70227735:70227822:-@chr2:70225357:70225393|70224426:70224629	ALE	ENSG00000116001.16	TIA1	protein_coding	68	32	0.131044	0.0370245	-0.0940198	0.00046442	0.00474761	Excluded.Dispersed	Excluded.Dispersed	21	2	FALSE
chr19:16095264:16095591:+@chr19:16095776:16095893	RI	ENSG00000167460.17	TPM4	protein_coding	81	51	0.00763111	0	-0.00763111	0.00046798	0.00477144	Excluded.Primary	Excluded.Primary	10	0	FALSE
chr11:14520696:14519873|14520297:-@chr11:14518997:14519041	A5SS	ENSG00000129084.17	PSMA1	protein_coding	82	48	0.0382872	0.0206443	-0.0176429	0.00046864	0.00477144	Excluded.Dispersed	Excluded.Dispersed	26	5	FALSE
chr22:41621295:41621345|41621461:41621591:+@chr22:41621990:41622086	AFE	ENSG00000196419.12	XRCC6	protein_coding	82	50	0.00855555	0.00555556	-0.003	0.00049069	0.00498588	Excluded.Primary	Excluded.Dispersed	14	1	FALSE
chr13:21147186:21147338:+@chr13:21147434:21149084	RI	ENSG00000150459.12	SAP18	protein_coding	83	50	0.757866	0.784313	0.0264476	0.00050898	0.00516134	Included.Dispersed	Included.Dispersed	83	49	FALSE
chr7:44796681:44796793:+@chr7:44798748:44798814:+@chr7:44799247:44799277	SE	ENSG00000196262.14	PPIA	protein_coding	67	43	0.0182992	0.0326173	0.0143181	0.00051666	0.00522872	Excluded.Primary	Excluded.Dispersed	60	28	FALSE
chr19:49489850:49489912:+@chr19:49490232:49490297	RI	ENSG00000142541.17	RPL13A	protein_coding	77	51	0.620649	0.538175	-0.0824735	0.00051859	0.00523776	Middle	Middle	0	0	FALSE
chr2:206160588:206160710:+@chr2:206160887:206161132	RI	ENSG00000114942.14	EEF1B2	protein_coding	83	53	0.00363548	0.000472919	-0.00316256	0.00052477	0.0052855	Excluded.Primary	Excluded.Primary	21	4	FALSE
chr22:20126303:20126368:+@chr22:20126952:20127353|20126955:20127035	ALE	ENSG00000099901.17	RANBP1	protein_coding	81	26	0.563456	0.639331	0.0758752	0.00052541	0.0052855	Middle	Included.Dispersed	0	0	FALSE
chr3:48469186:48469023:-@chr3:48468982:48467798	RI	ENSG00000164054.15	SHISA5	protein_coding	71	25	0.473789	0.280899	-0.19289	0.00053707	0.00539205	Multimodal	Excluded.Dispersed	0	0	FALSE
chr11:2992254:2992288|2991794:2992102:-@chr11:2979207:2979237	AFE	ENSG00000205531.13	NAP1L4	protein_coding	71	28	0.0551953	0.0405702	-0.0146251	0.00054062	0.00541693	Excluded.Dispersed	Excluded.Dispersed	28	3	FALSE
chrX:154442374:154442428:+@chrX:154442520:154442764	RI	ENSG00000203879.12	GDI1	protein_coding	25	31	0.000236312	0.000428071	0.000191759	0.00054498	0.0054498	Excluded.Primary	Excluded.Primary	4	17	FALSE
chr11:118791098:118791147|118790855:118790948:-@chr11:118786052:118786518	AFE	ENSG00000110367.13	DDX6	protein_coding	72	27	0.0831058	0.0327324	-0.0503735	0.00055272	0.00551628	Excluded.Dispersed	Excluded.Dispersed	26	2	FALSE
chr3:129171446:129171538:-@chr3:129171277|129171283:129171079	A3SS	ENSG00000169714.16	CNBP	protein_coding	83	51	0.0157094	0.0299922	0.0142828	0.00056234	0.00560122	Excluded.Primary	Excluded.Dispersed	25	5	FALSE
chr7:141739124:141739190:+@chr7:141741749:141741792:+@chr7:141742169:141742229	SE	ENSG00000106028.11	SSBP1	protein_coding	76	52	0.0111746	0.0279461	0.0167715	0.00057378	0.00570392	Excluded.Primary	Excluded.Dispersed	27	7	FALSE
chr16:85804937:85805864:+@chr16:85806738:85807044	RI	ENSG00000131143.8	COX4I1	protein_coding	83	53	0.00395762	0.00330127	-0.00065635	0.0005781	0.00573437	Excluded.Primary	Excluded.Primary	83	53	FALSE
chr5:179698956:179699102:+@chr5:179699575:179699770:+@chr5:179705679:179705852	SE	ENSG00000127022.15	CANX	protein_coding	59	29	0.0242127	0	-0.0242127	0.00057999	0.00573437	Excluded.Dispersed	Excluded.Primary	12	0	FALSE
chrX:100636719:100636191|100636608:-@chrX:100635558:100635746	A5SS	ENSG00000000003.14	TSPAN6	protein_coding	81	32	0.023095	0	-0.023095	0.00058025	0.00573437	Excluded.Dispersed	Excluded.Primary	15	0	FALSE
chr16:2776993:2777127:-@chr16:2775556|2775625:2775451	A3SS	ENSG00000103363.14	ELOB	protein_coding	83	53	0.00544633	0.000393082	-0.00505325	0.00058907	0.00581016	Excluded.Primary	Excluded.Primary	13	1	FALSE
chr14:21263829:21263667:-@chr14:21263336:21263311	RI	ENSG00000092199.17	HNRNPC	protein_coding	83	53	0.0350792	0.0840964	0.0490171	0.00061675	0.00607132	Excluded.Dispersed	Excluded.Dispersed	83	50	FALSE
chr19:12940541:12940654:+@chr19:12940744|12940786:12940887	A3SS	ENSG00000179218.13	CALR	protein_coding	83	50	0.935433	0.949827	0.0143945	0.00061888	0.00608044	Included.Dispersed	Included.Dispersed	80	38	FALSE
chr14:74286816:74286701:-@chr14:74286529:74286014	RI	ENSG00000119688.21	ABCD4	protein_coding	40	29	0.318107	0.111721	-0.206386	0.00062055	0.006085	Excluded.Dispersed	Excluded.Dispersed	33	21	FALSE
chr10:100360734:100360763:+@chr10:100364014:100364826	RI	ENSG00000099194.6	SCD	protein_coding	81	48	0.756522	0.759873	0.00335121	0.00063481	0.00621277	Included.Dispersed	Included.Dispersed	81	45	FALSE
chr2:38749529:38749705:-@chr2:38749240:38749346:-@chr2:38748579:38748653	SE	ENSG00000115875.19	SRSF7	protein_coding	47	32	0.0554009	0.0757365	0.0203356	0.00064621	0.00631211	Excluded.Dispersed	Excluded.Dispersed	28	8	FALSE
chr7:140704860:140704963:+@chr7:140706119:140706500|140706563:140706640	ALE	ENSG00000090266.13	NDUFB2	protein_coding	83	50	0.012699	0	-0.012699	0.00065565	0.00638966	Excluded.Dispersed	Excluded.Primary	10	0	FALSE
chr3:156549003:156548866|156548905:-@chr3:156544308:156544439	A5SS	ENSG00000114850.6	SSR3	protein_coding	83	47	0.0220543	0.0269826	0.00492824	0.00065668	0.00638966	Excluded.Dispersed	Excluded.Dispersed	18	2	FALSE
chr2:271866:271939:+@chr2:272037|272192:273155	A3SS	ENSG00000143727.16	ACP1	protein_coding	78	38	0.823838	0.920913	0.0970756	0.00066208	0.00642982	Included.Dispersed	Included.Dispersed	68	12	FALSE
chr5:134176855:134176920|134174462:134174765:-@chr5:134173926:134174022	AFE	ENSG00000113558.18	SKP1	protein_coding	83	53	0.0100884	0.00291005	-0.00717836	0.00067527	0.00654532	Excluded.Primary	Excluded.Primary	16	2	FALSE
chr1:109426489:109426302|109426420:-@chr1:109421860:109421926	A5SS	ENSG00000143106.13	PSMA5	protein_coding	83	45	0.911558	0.928679	0.0171209	0.00068405	0.00661328	Included.Dispersed	Included.Dispersed	63	7	FALSE
chr1:32633645:32633727:-@chr1:32632208:32632345:-@chr1:32631827:32631879	SE	ENSG00000176261.15	ZBTB8OS	protein_coding	62	51	0	0.0184375	0.0184375	0.0006849	0.00661328	Excluded.Primary	Excluded.Dispersed	0	5	TRUE
chr6:31806755:31806852|31806486:31806659:-@chr6:31806075:31806142	AFE	ENSG00000204392.11	LSM2	protein_coding	74	41	0.0442533	0.0325444	-0.0117088	0.00069396	0.00668797	Excluded.Dispersed	Excluded.Dispersed	21	3	FALSE
chr1:145927018:145927077:-@chr1:145926883|145926886:145926809	A3SS	ENSG00000265241.6	RBM8A	protein_coding	82	49	0.8719	0.879076	0.00717616	0.00072146	0.00693976	Included.Dispersed	Included.Dispersed	71	21	FALSE
chr16:1963256:1963149:-@chr16:1962909:1962497	RI	ENSG00000140988.16	RPS2	protein_coding	83	53	0.0038561	0.0042112	0.000355102	0.00072579	0.00696814	Excluded.Primary	Excluded.Primary	83	53	FALSE
chr13:30464310:30464161:-@chr13:30463694:30463531	RI	ENSG00000189403.15	HMGB1	protein_coding	83	52	0.0100092	0.0841346	0.0741253	0.00073167	0.00701126	Excluded.Primary	Excluded.Dispersed	83	49	FALSE
chr22:39319726:39319390|39319595:-@chr22:39318400:39318592	A5SS	ENSG00000100316.16	RPL3	protein_coding	83	53	0.00441994	0.00259033	-0.00182961	0.00075298	0.00718818	Excluded.Primary	Excluded.Primary	16	2	FALSE
chr3:40457292:40457363|40457363:40457747:+@chr3:40457890:40457991	AFE	ENSG00000188846.13	RPL14	protein_coding	83	53	0.00795922	0.00656449	-0.00139474	0.00075298	0.00718818	Excluded.Primary	Excluded.Dispersed	16	2	FALSE
chr19:49497194:49497595:+@chr19:49497917:49498046	RI	ENSG00000142534.7	RPS11	protein_coding	83	53	0.00427889	0.000851812	-0.00342708	0.00075691	0.00721207	Excluded.Primary	Excluded.Primary	82	53	FALSE
chr6:34418369:34418424:-@chr6:34417798:34417897:-@chr6:34417454:34417547	SE	ENSG00000124614.16	RPS10	protein_coding	79	52	0.00142236	0	-0.00142236	0.00076144	0.00724157	Excluded.Primary	Excluded.Primary	9	0	TRUE
chr20:37236580:37236709:+@chr20:37238402:37238449:+@chr20:37241303:37241619	SE	ENSG00000118705.17	RPN2	protein_coding	78	46	0.0386824	0.0197	-0.0189824	0.00077545	0.00736094	Excluded.Dispersed	Excluded.Dispersed	27	6	FALSE
chr12:56687998:56688162|56687250:56687997:-@chr12:56672952:56673065	AFE	ENSG00000110958.16	PTGES3	protein_coding	79	35	0.0299884	0	-0.0299884	0.00077746	0.00736618	Excluded.Dispersed	Excluded.Primary	13	0	FALSE
chr12:76863176:76863344:-@chr12:76862810:76862959:-@chr12:76860284:76860413	SE	ENSG00000175183.10	CSRP2	protein_coding	71	34	0.0178742	0	-0.0178742	0.00078483	0.00742208	Excluded.Dispersed	Excluded.Primary	12	0	FALSE
chr19:36114251:36114151|36114177:-@chr19:36114015:36114066	A5SS	ENSG00000105258.9	POLR2I	protein_coding	82	41	0.00974163	0.00263678	-0.00710485	0.00079287	0.0074841	Excluded.Primary	Excluded.Primary	16	1	FALSE
chr12:54282800:54282874:+@chr12:54283079:54283234:+@chr12:54283812:54283967	SE	ENSG00000135486.17	HNRNPA1	protein_coding	81	47	0.0750202	0.112782	0.0377614	0.00081427	0.00767176	Excluded.Dispersed	Excluded.Dispersed	81	43	FALSE
chr9:83980616:83980153|83980503:-@chr9:83978373:83978452	A5SS	ENSG00000165119.21	HNRNPK	protein_coding	83	51	0.386088	0.446065	0.059977	0.00085801	0.00805381	Middle	Middle	0	0	FALSE
chr9:83980503:83980595|83980153:83980190:-@chr9:83978373:83978452	AFE	ENSG00000165119.21	HNRNPK	protein_coding	83	51	0.386088	0.446065	0.059977	0.00085801	0.00805381	Middle	Middle	0	0	FALSE
chr5:86619353:86619878:+@chr5:86620668:86620962	RI	ENSG00000127184.13	COX7C	protein_coding	83	53	0.000349608	0.000263772	-8.58363e-05	0.0008602	0.00805939	Excluded.Primary	Excluded.Primary	83	52	FALSE
chr9:133348218:133348246|133348573:+@chr9:133348922:133349042	A5SS	ENSG00000148303.17	RPL7A	protein_coding	82	53	0.00306658	0	-0.00306658	0.00087421	0.00817548	Excluded.Primary	Excluded.Primary	9	0	TRUE
chr1:23344211:23344295|23340852:23341008:-@chr1:23338490:23338608	AFE	ENSG00000125944.20	HNRNPR	protein_coding	82	39	0.643549	0.613353	-0.0301956	0.00087617	0.00817867	Middle	Included.Dispersed	0	0	FALSE
chr2:216499086:216499151:+@chr2:216499270:216499398	RI	ENSG00000197756.9	RPL37A	protein_coding	83	53	0.0106762	0.00532829	-0.00534793	0.00088734	0.00826765	Excluded.Primary	Excluded.Primary	83	53	FALSE
chr2:135741855:135742011:+@chr2:135748267|135748281:135748369	A3SS	ENSG00000144224.17	UBXN4	protein_coding	72	33	0.907369	0.951212	0.0438429	0.00090159	0.00838495	Included.Dispersed	Included.Dispersed	67	24	FALSE
chr11:252505:252510:+@chr11:252516:252984	RI	ENSG00000185627.18	PSMD13	protein_coding	77	27	0.753021	0.781937	0.0289156	0.00093361	0.00866678	Included.Dispersed	Included.Dispersed	75	23	FALSE
chr1:67425083:67425223:-@chr1:67424959|67424977:67424888	A3SS	ENSG00000142864.14	SERBP1	protein_coding	83	44	0.469657	0.458137	-0.0115204	0.00094366	0.00874401	Middle	Multimodal	0	0	FALSE
chr5:86619353:86619496|86619878:+@chr5:86620668:86620962	A5SS	ENSG00000127184.13	COX7C	protein_coding	83	53	0.000700834	0	-0.000700834	0.00095141	0.00878358	Excluded.Primary	Excluded.Primary	9	0	TRUE
chr8:99887490:99887618:-@chr8:99885992:99886382|99878151:99878265	ALE	ENSG00000164919.11	COX6C	protein_coding	83	53	0.0023947	0	-0.0023947	0.00095141	0.00878358	Excluded.Primary	Excluded.Primary	9	0	TRUE
chr9:83970819:83970737:-@chr9:83970331:83970162	RI	ENSG00000165119.21	HNRNPK	protein_coding	83	53	0.00237948	0.00771875	0.00533927	0.00096449	0.00888809	Excluded.Primary	Excluded.Dispersed	28	7	FALSE
chr13:75530114:75530266:-@chr13:75527813:75527851:-@chr13:75526436:75526639	SE	ENSG00000188243.12	COMMD6	protein_coding	81	53	0.00939696	0.00439532	-0.00500165	0.00097403	0.00895966	Excluded.Primary	Excluded.Primary	15	2	FALSE
chr11:47477297:47477425:-@chr11:47476956|47476959:47476846	A3SS	ENSG00000149187.18	CELF1	protein_coding	53	26	0.338027	0.381054	0.0430266	0.00097586	0.00896017	Excluded.Dispersed	Bimodal	0	0	FALSE
chr10:78037194:78037304:+@chr10:78037965:78037993:+@chr10:78040204:78040225	SE	ENSG00000138326.20	RPS24	protein_coding	25	48	0.00380004	0	-0.00380004	0.00098148	0.00899366	Excluded.Primary	Excluded.Primary	3	0	TRUE
chr1:161038880:161039250:-@chr1:161038551:161038673:-@chr1:161037631:161038075	SE	ENSG00000215845.11	TSTD1	protein_coding	70	32	0.668905	0.759319	0.0904149	0.0009833	0.00899366	Included.Dispersed	Included.Dispersed	67	16	FALSE
chr1:28232921:28233195:-@chr1:28230131:28230252:-@chr1:28228922:28229023	SE	ENSG00000126698.11	DNAJC8	protein_coding	77	46	0.0387978	0.052524	0.0137262	0.00098485	0.00899366	Excluded.Dispersed	Excluded.Dispersed	34	9	FALSE
chr6:126340174:126340399|126340444:+@chr6:126346205:126346318	A5SS	ENSG00000203760.8	CENPW	protein_coding	83	38	0.0360599	0.0812908	0.0452308	0.0010064	0.00917386	Excluded.Dispersed	Excluded.Dispersed	37	7	FALSE
chr15:24974311:24974456:+@chr15:24974642:24974957:+@chr15:24975358:24975509	SE	ENSG00000128739.22	SNRPN	protein_coding	73	52	0.00150978	0	-0.00150978	0.0010096	0.00918645	Excluded.Primary	Excluded.Primary	8	0	TRUE
chr19:38632026:38632496:+@chr19:38632601:38632678:+@chr19:38634993:38635118	SE	ENSG00000178982.9	EIF3K	protein_coding	82	53	0.916502	0.944393	0.0278912	0.0010299	0.00935431	Included.Dispersed	Included.Dispersed	62	11	FALSE
chr19:54206276:54206462:+@chr19:54206553|54207398:54207647	A3SS	ENSG00000170889.14	RPS9	protein_coding	83	53	0.016429	0.0197681	0.00333907	0.0010336	0.00935698	Excluded.Primary	Excluded.Dispersed	43	14	FALSE
chr17:51161098:51161272:+@chr17:51161728:51162428	RI	ENSG00000239672.7	NME1	protein_coding	83	41	0.00131978	0.00974523	0.00842545	0.0010339	0.00935698	Excluded.Primary	Excluded.Dispersed	75	24	FALSE
chr16:397192:397313:+@chr16:398208:398394:+@chr16:398990:399123	SE	ENSG00000103202.13	NME4	protein_coding	58	32	0.0473014	0.0316987	-0.0156027	0.0010399	0.00938076	Excluded.Dispersed	Excluded.Dispersed	23	4	FALSE
chr19:48615946:48615877:-@chr19:48615447:48615331	RI	ENSG00000063177.13	RPL18	protein_coding	83	53	0.00215449	0.00116174	-0.000992751	0.0010417	0.00938076	Excluded.Primary	Excluded.Primary	65	35	FALSE
chr2:271866:271939:+@chr2:272037:272150:+@chr2:272192:272305:+@chr2:275140:275201	MXE	ENSG00000143727.16	ACP1	protein_coding	70	29	0.781169	0.874728	0.0935596	0.0010421	0.00938076	Included.Dispersed	Included.Dispersed	67	12	FALSE
chr11:134253391:134253227|134253299:-@chr11:134252840:134252916	A5SS	ENSG00000151500.15	THYN1	protein_coding	77	25	0.790719	0.567129	-0.22359	0.0010523	0.00945572	Included.Dispersed	Bimodal	0	0	FALSE
chr3:42804436:42804490|42804172:42804433:-@chr3:42794157:42794275	AFE	ENSG00000181061.13	HIGD1A	protein_coding	80	51	0.0183021	0.00370207	-0.0146	0.001056	0.00947211	Excluded.Dispersed	Excluded.Primary	18	3	FALSE
chr20:49280903:49280964:+@chr20:49281752:49281818:+@chr20:49289045:49290860	SE	ENSG00000177410.13	ZFAS1	lncRNA	73	51	0.0504751	0.0191474	-0.0313277	0.0010703	0.00957716	Excluded.Dispersed	Excluded.Dispersed	19	4	FALSE
chr2:208254342:208254031:-@chr2:208253959:208253886	RI	ENSG00000138413.13	IDH1	protein_coding	83	39	0.00969272	0.184628	0.174935	0.0010728	0.00957716	Excluded.Dispersed	Excluded.Dispersed	77	34	FALSE
chr2:68062958:68063025|68062945:68062983:-@chr2:68047173:68047319	AFE	ENSG00000197223.11	C1D	protein_coding	64	28	0.488272	0.349899	-0.138373	0.0010734	0.00957716	Multimodal	Excluded.Dispersed	0	0	FALSE
chr9:128694641:128695137:+@chr9:128695258:128696400	RI	ENSG00000119335.16	SET	protein_coding	83	52	0.343686	0.400863	0.0571768	0.0010809	0.00962706	Middle	Middle	0	0	FALSE
chr2:101004158:101004283:+@chr2:101005959:101007267	RI	ENSG00000071082.11	RPL31	protein_coding	83	53	0.000223757	0.000391863	0.000168106	0.0010842	0.00963405	Excluded.Primary	Excluded.Primary	83	53	FALSE
chrX:71297836:71297938:+@chrX:71298469:71298508	RI	ENSG00000147140.16	NONO	protein_coding	82	45	0.0658352	0.0395353	-0.0262998	0.0010855	0.00963405	Excluded.Dispersed	Excluded.Dispersed	69	28	FALSE
chr2:38746694:38746747:-@chr2:38746144:38746179:-@chr2:38743192:38745187	SE	ENSG00000115875.19	SRSF7	protein_coding	83	51	0.823445	0.834	0.010555	0.0010945	0.00969689	Included.Dispersed	Included.Dispersed	80	27	FALSE
chr7:26200572:26201529:-@chr7:26197831:26197866:-@chr7:26197622:26197732	SE	ENSG00000122566.21	HNRNPA2B1	protein_coding	83	51	0.220652	0.210577	-0.0100756	0.0011215	0.0099187	Excluded.Dispersed	Excluded.Dispersed	83	48	FALSE
chr12:69260044:69260197:+@chr12:69262370|69262373:69262562	A3SS	ENSG00000111605.18	CPSF6	protein_coding	75	38	0.185412	0.197093	0.0116806	0.0011354	0.0100241	Excluded.Dispersed	Excluded.Dispersed	52	15	FALSE
chr6:35468420:35468439:+@chr6:35468799:35468873	RI	ENSG00000198755.11	RPL10A	protein_coding	83	53	0.0150963	0.00676762	-0.00832868	0.0011427	0.0100709	Excluded.Primary	Excluded.Primary	81	52	FALSE
chr14:69767093:69767255|69767380:+@chr14:69768138:69768282	A5SS	ENSG00000100650.15	SRSF5	protein_coding	83	53	0.0983394	0.0968353	-0.00150408	0.0011455	0.010078	Excluded.Dispersed	Excluded.Dispersed	55	21	FALSE
chrX:154399803:154399941:+@chrX:154400464:154400626	RI	ENSG00000147403.16	RPL10	protein_coding	83	53	0.0137974	0.00740266	-0.0063947	0.0011651	0.0102324	Excluded.Primary	Excluded.Primary	82	53	FALSE
chr9:83970162:83970331:-@chr9:83969416:83969440|83968909:83969380	ALE	ENSG00000165119.21	HNRNPK	protein_coding	83	53	0.526688	0.529024	0.00233628	0.0011671	0.0102324	Middle	Multimodal	0	0	FALSE
chr15:25087467:25087599:+@chr15:25089614:25089866	RI	ENSG00000224078.15	SNHG14	lncRNA	78	31	0.488199	0.586835	0.098636	0.0012123	0.0106103	Multimodal	Bimodal	0	0	FALSE
chr11:134253299:134253370|134253227:134253248:-@chr11:134252840:134252916	AFE	ENSG00000151500.15	THYN1	protein_coding	79	25	0.781664	0.567129	-0.214535	0.0012271	0.0107212	Included.Dispersed	Bimodal	0	0	FALSE
chr7:44796681:44796793:+@chr7:44798748:44798904:+@chr7:44799247:44799277	SE	ENSG00000196262.14	PPIA	protein_coding	68	31	0.0227578	0.0316351	0.00887726	0.001235	0.010723	Excluded.Primary	Excluded.Dispersed	60	17	FALSE
chr20:35713019:35713096:-@chr20:35709256|35709274:35709224	A3SS	ENSG00000131051.23	RBM39	protein_coding	48	25	0.428738	0.349338	-0.0794008	0.0012358	0.010723	Multimodal	Bimodal	0	0	FALSE
chr5:40835335:40835019|40835183:-@chr5:40834471:40834606	A5SS	ENSG00000145592.14	RPL37	protein_coding	83	53	0.000775384	2.09411e-05	-0.000754443	0.0012358	0.010723	Excluded.Primary	Excluded.Primary	12	1	FALSE
chr5:40835183:40835222|40835019:40835186:-@chr5:40834471:40834606	AFE	ENSG00000145592.14	RPL37	protein_coding	83	53	0.000775384	2.09411e-05	-0.000754443	0.0012358	0.010723	Excluded.Primary	Excluded.Primary	12	1	FALSE
chr7:26201162:26201561|26201765:26201826:+@chr7:26202971:26203022	AFE	ENSG00000122565.19	CBX3	protein_coding	79	42	0.912361	0.93058	0.018219	0.0012382	0.0107254	Included.Dispersed	Included.Dispersed	64	11	FALSE
chr1:23971573:23971623:-@chr1:23970975:23971439|23967301:23967723	ALE	ENSG00000188529.14	SRSF10	protein_coding	82	33	0.620319	0.718302	0.097983	0.001243	0.0107485	Multimodal	Included.Dispersed	0	0	FALSE
chr12:56116775:56116799|56116930:+@chr12:56117189:56117211	A5SS	ENSG00000229117.9	RPL41	protein_coding	83	53	0.0149719	0.0107954	-0.00417644	0.0012542	0.0108269	Excluded.Primary	Excluded.Primary	56	23	FALSE
chr11:10799756:10799552:-@chr11:10799424:10799213	RI	ENSG00000110321.17	EIF4G2	protein_coding	82	50	0.00596589	0.000786976	-0.00517891	0.0012674	0.0109221	Excluded.Dispersed	Excluded.Primary	75	36	FALSE
chr11:10800348:10800244:-@chr11:10799756:10799552	RI	ENSG00000110321.17	EIF4G2	protein_coding	81	49	0.48193	0.406466	-0.0754643	0.0012766	0.0109827	Middle	Multimodal	0	0	FALSE
chrX:134393909:134393952:+@chrX:134413488|134413491:134413657	A3SS	ENSG00000156531.16	PHF6	protein_coding	75	36	0.178465	0.175998	-0.00246668	0.0012892	0.0110722	Excluded.Dispersed	Excluded.Dispersed	43	10	FALSE
chr3:143021350:143021382|143021385:+@chr3:143021473:143021555	A5SS	ENSG00000163714.17	U2SURP	protein_coding	66	27	0.471087	0.397904	-0.0731832	0.0012991	0.0111383	Multimodal	Bimodal	0	0	FALSE
chr12:57751736:57751500:-@chr12:57751342:57751207	RI	ENSG00000135446.17	CDK4	protein_coding	80	29	0.010404	0.000393066	-0.010011	0.001308	0.0111842	Excluded.Dispersed	Excluded.Primary	69	15	FALSE
chr11:93733087:93733121:-@chr11:93732291|93732313:93732244	A3SS	ENSG00000166012.16	TAF1D	protein_coding	68	30	0.04108	0	-0.04108	0.0013098	0.0111842	Excluded.Dispersed	Excluded.Primary	12	0	FALSE
chr12:120200831:120200719|120200730:-@chr12:120199118:120199485	A5SS	ENSG00000089157.16	RPLP0	protein_coding	83	53	0.00643192	0.00480389	-0.00162802	0.0013111	0.0111842	Excluded.Primary	Excluded.Primary	50	18	FALSE
chr4:102809672:102809703:-@chr4:102809080:102809159|102802612:102802638	ALE	ENSG00000109332.20	UBE2D3	protein_coding	83	45	0.00581491	0	-0.00581491	0.0013297	0.011314	Excluded.Primary	Excluded.Primary	10	0	FALSE
chr12:103931521:103931623:+@chr12:103931711:103931748:+@chr12:103932277:103932418	SE	ENSG00000166598.15	HSP90B1	protein_coding	82	53	0.00393286	0.00059927	-0.00333359	0.0013308	0.011314	Excluded.Primary	Excluded.Primary	12	1	FALSE
chr11:7991781:7991851|7991971:+@chr11:7992084:7992163	A5SS	ENSG00000175390.14	EIF3F	protein_coding	81	49	0.0146021	0	-0.0146021	0.0013346	0.0113273	Excluded.Dispersed	Excluded.Primary	9	0	TRUE
chr20:2658837:2658759:-@chr20:2658522:2658395	RI	ENSG00000101365.21	IDH3B	protein_coding	74	32	0.716715	0.718152	0.00143639	0.0013462	0.0114066	Included.Dispersed	Included.Dispersed	64	14	FALSE
chr3:185937825:185938103:-@chr3:185926734|185931852:185926601	A3SS	ENSG00000136527.18	TRA2B	protein_coding	80	41	0.212369	0.407649	0.19528	0.0013513	0.0114306	Excluded.Dispersed	Multimodal	0	0	FALSE
chr1:23971573:23971623:-@chr1:23967723|23971439:23966445	A3SS	ENSG00000188529.14	SRSF10	protein_coding	81	33	0.620121	0.718302	0.098181	0.0013683	0.011555	Multimodal	Included.Dispersed	0	0	FALSE
chr17:81511803:81511763:-@chr17:81511626:81511188	RI	ENSG00000184009.12	ACTG1	protein_coding	83	53	0.00428379	0.0110366	0.0067528	0.0013785	0.0116167	Excluded.Primary	Excluded.Primary	83	53	FALSE
chr4:102802638:102802561:-@chr4:102801559:102801454	RI	ENSG00000109332.20	UBE2D3	protein_coding	83	48	0.000529197	0.00425361	0.00372441	0.0013802	0.0116167	Excluded.Primary	Excluded.Primary	82	46	FALSE
chr14:104756604:104756760:+@chr14:104757275:104759218	RI	ENSG00000184990.13	SIVA1	protein_coding	82	36	0.00332397	0.0125963	0.00927238	0.0014481	0.0121679	Excluded.Primary	Excluded.Dispersed	21	2	FALSE
chr16:30064434:30064505|30065858:30065927:+@chr16:30067234:30067366	AFE	ENSG00000149925.20	ALDOA	protein_coding	81	48	0.693197	0.610678	-0.082519	0.0014552	0.0122072	Included.Dispersed	Multimodal	0	0	FALSE
chr12:56158356:56158404:+@chr12:56158681|56158684:56158711	A3SS	ENSG00000092841.18	MYL6	protein_coding	83	53	0.0023067	0.000721067	-0.00158564	0.0014864	0.0124483	Excluded.Primary	Excluded.Primary	12	1	FALSE
chrX:71291779:71291972:+@chrX:71294018:71294130|71294227:71294500	ALE	ENSG00000147140.16	NONO	protein_coding	83	46	0.0205111	0.0158152	-0.00469586	0.0014898	0.0124561	Excluded.Dispersed	Excluded.Dispersed	17	2	FALSE
chr1:11676948:11676809|11676848:-@chr1:11676046:11676140	A5SS	ENSG00000116670.15	MAD2L2	protein_coding	82	30	0.00964311	0.000292398	-0.00935071	0.0015272	0.0127477	Excluded.Primary	Excluded.Primary	19	1	FALSE
chr19:35500580:35500533:-@chr19:35500419:35500378	RI	ENSG00000161249.21	DMKN	protein_coding	66	27	0.0261167	0.0145779	-0.0115388	0.0015632	0.0130267	Excluded.Dispersed	Excluded.Dispersed	22	2	FALSE
chr8:85220306:85220421:-@chr8:85219323:85219363:-@chr8:85217386:85217502	SE	ENSG00000176731.12	RBIS	protein_coding	73	42	0.187896	0.146904	-0.0409921	0.001576	0.0131117	Excluded.Dispersed	Excluded.Dispersed	63	23	FALSE
chr14:88567858:88567916:+@chr14:88568039:88568153	RI	ENSG00000100722.20	ZC3H14	protein_coding	72	26	0.0801219	0.0128955	-0.0672264	0.0015956	0.0132529	Excluded.Dispersed	Excluded.Dispersed	42	7	FALSE
chr7:43729429:43729717:-@chr7:43650493:43650712:-@chr7:43648600:43648652	SE	ENSG00000106603.18	COA1	protein_coding	59	34	0.030709	0	-0.030709	0.0016155	0.0133788	Excluded.Dispersed	Excluded.Primary	9	0	TRUE
chr19:38831841:38831696|38831721:-@chr19:38831309:38831516	A5SS	ENSG00000104823.9	ECH1	protein_coding	61	46	0.0202921	0	-0.0202921	0.0016187	0.0133788	Excluded.Dispersed	Excluded.Primary	7	0	TRUE
chr19:38831721:38831754|38831696:38831782:-@chr19:38831309:38831516	AFE	ENSG00000104823.9	ECH1	protein_coding	61	46	0.0202921	0	-0.0202921	0.0016187	0.0133788	Excluded.Dispersed	Excluded.Primary	7	0	TRUE
chr18:49492458:49492482|49492258:49492409:-@chr18:49491746:49491833	AFE	ENSG00000265681.7	RPL17	protein_coding	80	43	0.0203043	0.00763794	-0.0126663	0.0016229	0.0133916	Excluded.Dispersed	Excluded.Dispersed	17	2	FALSE
chr16:1964806:1964745:-@chr16:1964628:1964449	RI	ENSG00000140988.16	RPS2	protein_coding	76	50	0.163425	0.115202	-0.0482227	0.0017045	0.014042	Excluded.Dispersed	Excluded.Dispersed	76	50	FALSE
chr21:46635681:46635763|46635650:46636547:+@chr21:46636896:46636990	AFE	ENSG00000160310.18	PRMT2	protein_coding	50	39	0.680822	0.483071	-0.197751	0.0017108	0.0140709	Multimodal	Bimodal	0	0	FALSE
chr12:56159587:56159730:+@chr12:56159975:56160148	RI	ENSG00000092841.18	MYL6	protein_coding	83	53	0.00334399	0.00201712	-0.00132686	0.0017144	0.0140776	Excluded.Primary	Excluded.Primary	75	43	FALSE
chrX:154399803:154400626:+@chrX:154400702:154402339	RI	ENSG00000147403.16	RPL10	protein_coding	83	53	0.0103747	0.00758277	-0.00279193	0.0017238	0.0141318	Excluded.Primary	Excluded.Primary	83	53	FALSE
chr3:120601111:120601257:+@chr3:120602208:120602507	RI	ENSG00000065518.8	NDUFB4	protein_coding	83	53	0.000917705	0.00070727	-0.000210434	0.0017377	0.0142227	Excluded.Primary	Excluded.Primary	83	52	FALSE
chr17:8577236:8577338:-@chr17:8576643:8576669:-@chr17:8569720:8569812	SE	ENSG00000133026.12	MYH10	protein_coding	50	25	0.0297163	0	-0.0297163	0.0017609	0.0143892	Excluded.Dispersed	Excluded.Primary	10	0	FALSE
chr5:179621976:179621843:-@chr5:179621397:179621242	RI	ENSG00000169045.17	HNRNPH1	protein_coding	81	45	0.0712682	0.138611	0.0673429	0.0017893	0.0145977	Excluded.Dispersed	Excluded.Dispersed	62	22	FALSE
chr2:68063025:68062945|68062958:-@chr2:68047173:68047319	A5SS	ENSG00000197223.11	C1D	protein_coding	59	28	0.484475	0.349899	-0.134576	0.0017928	0.0146026	Multimodal	Excluded.Dispersed	0	0	FALSE
chr11:64776626:64776498:-@chr11:64773505:64773430	RI	ENSG00000168066.20	SF1	protein_coding	69	30	0.174409	0.240315	0.0659063	0.0018101	0.0146782	Excluded.Dispersed	Excluded.Dispersed	61	17	FALSE
chr12:57232211:57232292:+@chr12:57232425|57232453:57232575	A3SS	ENSG00000182199.11	SHMT2	protein_coding	68	34	0.004432	0.0752867	0.0708547	0.0018108	0.0146782	Excluded.Primary	Excluded.Dispersed	4	7	TRUE
chr12:57232211:57232292:+@chr12:57232425:57232534|57232453:57232568	ALE	ENSG00000182199.11	SHMT2	protein_coding	68	34	0.004432	0.0752867	0.0708547	0.0018108	0.0146782	Excluded.Primary	Excluded.Dispersed	4	7	TRUE
chr1:45591223:45591270:+@chr1:45594694:45594773:+@chr1:45602255:45602365	SE	ENSG00000132780.17	NASP	protein_coding	82	42	0.00572753	0	-0.00572753	0.0018652	0.015095	Excluded.Primary	Excluded.Primary	10	0	FALSE
chr9:124540033:124540187:-@chr9:124538316|124538319:124538092	A3SS	ENSG00000148200.17	NR6A1	protein_coding	81	35	0.638677	0.718992	0.0803146	0.0018784	0.0151775	Multimodal	Included.Dispersed	0	0	FALSE
chr4:56459372:56459884:+@chr4:56460959:56464579	RI	ENSG00000128050.8	PAICS	protein_coding	81	37	0.415556	0.408976	-0.00657981	0.0019187	0.0154783	Middle	Multimodal	0	0	FALSE
chr5:69369520:69369387|69369463:-@chr5:69366503:69366595	A5SS	ENSG00000273841.5	TAF9	protein_coding	75	38	0.00747253	0	-0.00747253	0.001932	0.0155608	Excluded.Primary	Excluded.Primary	10	0	FALSE
chr19:18571875:18571909:+@chr19:18572351:18572607:+@chr19:18573293:18573403	SE	ENSG00000221983.7	UBA52	protein_coding	50	37	0.0485854	0.017848	-0.0307374	0.0019354	0.0155633	Excluded.Dispersed	Excluded.Dispersed	10	1	FALSE
chr19:41871351:41871530:+@chr19:41872631:41874054	RI	ENSG00000105372.7	RPS19	protein_coding	81	51	0.0345559	0.0202532	-0.0143028	0.0019493	0.0156502	Excluded.Dispersed	Excluded.Dispersed	51	20	FALSE
chrX:103685171:103685260:-@chrX:103684681:103684729:-@chrX:103678499:103678600	SE	ENSG00000123562.17	MORF4L2	protein_coding	74	30	0.325142	0.302687	-0.0224553	0.0019575	0.0156911	Excluded.Dispersed	Excluded.Dispersed	67	17	FALSE
chr21:33915977:33915384:-@chr21:33914500:33914450	RI	ENSG00000241837.7	ATP5PO	protein_coding	83	53	0.00579404	0.000459515	-0.00533452	0.0019877	0.0158947	Excluded.Primary	Excluded.Primary	68	39	FALSE
chrX:154399338:154399396:+@chrX:154399487:154399594	RI	ENSG00000147403.16	RPL10	protein_coding	83	53	0.0110769	0.00520007	-0.00587678	0.0019892	0.0158947	Excluded.Primary	Excluded.Primary	80	52	FALSE
chr16:29454016:29454113:-@chr16:29446922|29447026:29446802	A3SS	ENSG00000261740.6	BOLA2-SMG1P6	protein_coding	73	29	0.359934	0.498275	0.138341	0.0020153	0.01607	Multimodal	Bimodal	0	0	FALSE
chr11:66643450:66643528:+@chr11:66643859:66644140	RI	ENSG00000173933.20	RBM4	protein_coding	80	34	0.37822	0.371662	-0.00655779	0.0020175	0.01607	Middle	Multimodal	0	0	FALSE
chr17:38853698:38853721|38853302:38853428:-@chr17:38853022:38853105	AFE	ENSG00000125691.13	RPL23	protein_coding	83	53	0.00279378	0	-0.00279378	0.0020356	0.0161798	Excluded.Primary	Excluded.Primary	8	0	TRUE
chr8:108248613:108248668|108242112:108242833:-@chr8:108241799:108241913	AFE	ENSG00000104408.9	EIF3E	protein_coding	82	46	0.00757563	0.00224488	-0.00533076	0.0020423	0.0161798	Excluded.Primary	Excluded.Primary	19	3	FALSE
chr6:121446832:121448091:+@chr6:121448192:121449727	RI	ENSG00000152661.9	GJA1	protein_coding	81	31	0.442965	0.393264	-0.0497012	0.0020439	0.0161798	Middle	Multimodal	0	0	FALSE
chr19:2328387:2328477:-@chr19:2324192|2324196:2324125	A3SS	ENSG00000130332.15	LSM7	protein_coding	79	38	0.88598	0.904568	0.0185877	0.0020463	0.0161798	Included.Dispersed	Included.Dispersed	63	9	FALSE
chr22:35809780:35810004:-@chr22:35781743|35781746:35781600	A3SS	ENSG00000100320.23	RBFOX2	protein_coding	38	25	0.290784	0.105338	-0.185447	0.0020473	0.0161798	Excluded.Dispersed	Excluded.Dispersed	24	8	FALSE
chr16:80981806:80981877:-@chr16:80980770:80980879:-@chr16:80975802:80976179	SE	ENSG00000103121.8	CMC2	protein_coding	72	26	0.236912	0.18038	-0.0565318	0.0020629	0.0162776	Excluded.Dispersed	Excluded.Dispersed	61	13	FALSE
chr15:25041974:25042200:+@chr15:25042476:25042515	RI	ENSG00000224078.15	SNHG14	lncRNA	77	26	0.880712	0.893247	0.0125348	0.0021086	0.0166122	Included.Dispersed	Included.Dispersed	74	22	FALSE
chr19:49557249:49557081|49557090:-@chr19:49556875:49556993	A5SS	ENSG00000142546.13	NOSIP	protein_coding	69	32	0.0470642	0.0357143	-0.0113499	0.0021183	0.0166626	Excluded.Dispersed	Excluded.Dispersed	19	2	FALSE
chr8:73972245:73972287|73972042:73972106:-@chr8:73959765:73959818	AFE	ENSG00000154582.16	ELOC	protein_coding	58	27	0.0394763	0.0189702	-0.0205061	0.0021345	0.016764	Excluded.Dispersed	Excluded.Dispersed	15	1	FALSE
chr19:58554988:58555124|58554777:58554960:-@chr19:58554045:58554236	AFE	ENSG00000130724.8	CHMP2A	protein_coding	25	25	0.150128	0.0114286	-0.1387	0.0021449	0.0168051	Excluded.Dispersed	Excluded.Dispersed	7	1	TRUE
chr2:203366877:203367044:+@chr2:203376057:203376132|203380208:203380306	ALE	ENSG00000138443.16	ABI2	protein_coding	51	29	0.105169	0.00470219	-0.100467	0.0021464	0.0168051	Excluded.Dispersed	Excluded.Primary	12	1	FALSE
chr3:184303320:184303466:+@chr3:184303643:184303749	RI	ENSG00000175166.17	PSMD2	protein_coding	83	41	0.000323428	0.000184356	-0.000139072	0.0021821	0.0170582	Excluded.Primary	Excluded.Primary	72	23	FALSE
chr1:22086669:22086866:+@chr1:22089943:22090010|22091428:22091576	ALE	ENSG00000070831.17	CDC42	protein_coding	83	53	0.00614836	0.0169128	0.0107645	0.0021924	0.0171122	Excluded.Primary	Excluded.Dispersed	4	9	TRUE
chr19:54200874:54200888|54200879:54200893:+@chr19:54201160:54201281	AFE	ENSG00000170889.14	RPS9	protein_coding	82	53	0.0594744	0.0550212	-0.00445325	0.0022066	0.0171965	Excluded.Dispersed	Excluded.Dispersed	80	41	FALSE
chr11:121303366:121303585:+@chr11:121304361:121305710	RI	ENSG00000109929.10	SC5D	protein_coding	82	29	1.62098e-05	7.0333e-05	5.41232e-05	0.002233	0.0173754	Excluded.Primary	Excluded.Primary	47	8	FALSE
chr11:83274740:83274639:-@chr11:83273992:83273951	RI	ENSG00000137500.9	CCDC90B	protein_coding	76	48	0.00066803	0.00324916	0.00258113	0.0022384	0.0173906	Excluded.Primary	Excluded.Primary	53	46	FALSE
chr15:24967932:24968082:+@chr15:24974311|24974398:24974456	A3SS	ENSG00000128739.22	SNRPN	protein_coding	83	53	0.986211	0.996839	0.0106287	0.0022476	0.0174353	Included.Primary	Included.Primary	49	4	FALSE
chr4:105456681:105456745:-@chr4:105456248:105456291:-@chr4:105453598:105453642	SE	ENSG00000138777.20	PPA2	protein_coding	75	37	0.030258	0	-0.030258	0.0022537	0.0174488	Excluded.Dispersed	Excluded.Primary	10	0	FALSE
chr12:56300160:56300345:-@chr12:56298609:56298691:-@chr12:56286267:56286645	SE	ENSG00000062485.19	CS	protein_coding	64	35	0.0199103	0	-0.0199103	0.0022573	0.0174488	Excluded.Dispersed	Excluded.Primary	9	0	TRUE
chr17:1684867:1684780:-@chr17:1684582:1684472	RI	ENSG00000174231.17	PRPF8	protein_coding	57	26	0.0470952	0.021524	-0.0255712	0.0022597	0.0174488	Excluded.Dispersed	Excluded.Dispersed	30	8	FALSE
chr5:179621397:179621242:-@chr5:179621035:179620892	RI	ENSG00000169045.17	HNRNPH1	protein_coding	83	43	0.119527	0.155023	0.0354958	0.0022765	0.0175516	Excluded.Dispersed	Excluded.Dispersed	75	29	FALSE
chr7:128748573:128748804:+@chr7:128754262:128754455:+@chr7:128754529:128754722:+@chr7:128758871:128759037	MXE	ENSG00000128595.17	CALU	protein_coding	58	27	0.778956	0.927761	0.148805	0.0022837	0.0175803	Included.Dispersed	Included.Dispersed	49	6	FALSE
chr7:100153400:100153517:+@chr7:100153867:100154212	RI	ENSG00000188186.10	LAMTOR4	protein_coding	82	50	0.00741668	0.00727692	-0.00013976	0.0023397	0.017984	Excluded.Primary	Excluded.Dispersed	58	26	FALSE
chr3:16264769:16264969:-@chr3:16264155:16264229:-@chr3:16257061:16260829	SE	ENSG00000154813.10	DPH3	protein_coding	76	30	0.696726	0.64544	-0.0512861	0.002355	0.0180741	Included.Dispersed	Bimodal	0	0	FALSE
chr13:37047535:37047601:-@chr13:37045373|37045376:37045247	A3SS	ENSG00000102710.20	SUPT20H	protein_coding	64	31	0.204433	0.209917	0.00548304	0.0023696	0.0181585	Excluded.Dispersed	Excluded.Dispersed	36	8	FALSE
chr12:124913774:124913549:-@chr12:124913320:124912735	RI	ENSG00000150991.15	UBC	protein_coding	83	53	0.826263	0.789642	-0.0366213	0.002382	0.0182259	Included.Dispersed	Included.Dispersed	83	53	FALSE
chr17:32480489:32480631:+@chr17:32480753:32481304	RI	ENSG00000108671.11	PSMD11	protein_coding	78	36	0.0450318	0.068261	0.0232292	0.0024094	0.0184077	Excluded.Dispersed	Excluded.Dispersed	61	18	FALSE
chr12:6653050:6652945:-@chr12:6652767:6652662	RI	ENSG00000111653.20	ING4	protein_coding	80	32	0.0144533	0.0178541	0.00340081	0.0024287	0.0185271	Excluded.Primary	Excluded.Primary	57	13	FALSE
chr12:6750766:6750713:-@chr12:6750305:6750177	RI	ENSG00000089693.10	MLF2	protein_coding	83	47	0.00102605	2.8682e-05	-0.000997367	0.0024405	0.018589	Excluded.Primary	Excluded.Primary	55	18	FALSE
chr15:60476063:60476167:-@chr15:60468162|60468322:60468061	A3SS	ENSG00000128915.12	ICE2	protein_coding	68	34	0.689594	0.480991	-0.208604	0.0024586	0.0186987	Included.Dispersed	Bimodal	0	0	FALSE
chr3:53235174:53235149:-@chr3:53235116:53234983	RI	ENSG00000163931.16	TKT	protein_coding	83	50	0.962917	0.931503	-0.0314143	0.0025006	0.0189895	Included.Primary	Included.Dispersed	83	40	FALSE
chrX:70930977:70931125:-@chrX:70929998|70930022:70929628	A3SS	ENSG00000165349.12	SLC7A3	protein_coding	73	28	0.548013	0.54545	-0.00256328	0.0025103	0.0190219	Middle	Bimodal	0	0	FALSE
chr13:37000787:37000822|37001474:37001801:+@chr13:37002273:37002309	AFE	ENSG00000120699.13	EXOSC8	protein_coding	71	35	0.0622195	0.00542636	-0.0567931	0.0025124	0.0190219	Excluded.Dispersed	Excluded.Primary	17	2	FALSE
chr12:56110399:56110477:+@chr12:56110559:56110677	RI	ENSG00000170515.14	PA2G4	protein_coding	82	34	0.0016888	0.000322894	-0.00136591	0.0026041	0.0196867	Excluded.Primary	Excluded.Primary	68	18	FALSE
chr6:35468947:35469027:+@chr6:35469381:35469529	RI	ENSG00000198755.11	RPL10A	protein_coding	83	53	0.0131669	0.0115331	-0.00163385	0.0026168	0.0197531	Excluded.Primary	Excluded.Primary	83	53	FALSE
chr20:50096820:50096483|50096672:-@chr20:50084129:50084254	A5SS	ENSG00000244687.11	UBE2V1	protein_coding	82	50	0.0163509	0	-0.0163509	0.0026439	0.0199279	Excluded.Dispersed	Excluded.Primary	8	0	TRUE
chr4:112637181:112637239|112637525:112637603:+@chr4:112644668:112644699	AFE	ENSG00000174720.16	LARP7	protein_coding	28	34	0.154198	0.437783	0.283585	0.0026573	0.0199991	Excluded.Dispersed	Bimodal	0	0	FALSE
chr7:30594838:30595143:+@chr7:30595824:30595933:+@chr7:30598796:30598897	SE	ENSG00000106105.14	GARS	protein_coding	73	39	0.00864649	0	-0.00864649	0.0026862	0.0201865	Excluded.Primary	Excluded.Primary	9	0	TRUE
chr17:76735158:76735061:-@chr17:76734562:76734252	RI	ENSG00000161547.16	SRSF2	protein_coding	83	48	0.911708	0.806884	-0.104824	0.0027171	0.0203883	Included.Dispersed	Included.Dispersed	70	25	FALSE
chr17:76736464:76736154:-@chr17:76735875:76735772	RI	ENSG00000161547.16	SRSF2	protein_coding	83	33	0.0723787	0.0828041	0.0104254	0.0027545	0.0206383	Excluded.Dispersed	Excluded.Dispersed	39	7	FALSE
chr15:64088687:64088851:-@chr15:64081102:64081151:-@chr15:64075405:64075537	SE	ENSG00000166797.11	CIAO2A	protein_coding	80	37	0.796994	0.750414	-0.0465799	0.0027903	0.0208456	Included.Dispersed	Included.Dispersed	72	17	FALSE
chr2:241315906:241315982:+@chr2:241320203:241320287:+@chr2:241324216:241324241	SE	ENSG00000168385.18	2002-09-01	protein_coding	68	29	0.0260317	0	-0.0260317	0.0027919	0.0208456	Excluded.Dispersed	Excluded.Primary	11	0	FALSE
chr1:193028085:193028148:-@chr1:193027875:193027955:-@chr1:193023844:193023946	SE	ENSG00000116750.13	UCHL5	protein_coding	62	26	0.0312929	0.0384615	0.00716864	0.0027971	0.0208456	Excluded.Dispersed	Excluded.Dispersed	16	1	FALSE
chr4:83456909:83456958:+@chr4:83458346:83458429:+@chr4:83459740:83459797	SE	ENSG00000163319.11	MRPS18C	protein_coding	81	39	0.941665	0.774026	-0.167639	0.0028007	0.0208456	Included.Dispersed	Included.Dispersed	41	22	FALSE
chr5:179623636:179623670|179623595:179623668:-@chr5:179623037:179623164	AFE	ENSG00000169045.17	HNRNPH1	protein_coding	76	38	0.487102	0.420329	-0.0667722	0.0028028	0.0208456	Middle	Multimodal	0	0	FALSE
chr7:101218166:101218217:+@chr7:101218319:101218485:+@chr7:101222604:101222774	SE	ENSG00000106400.12	ZNHIT1	protein_coding	52	27	0.0243827	0	-0.0243827	0.0028175	0.0209241	Excluded.Dispersed	Excluded.Primary	9	0	TRUE
chr1:23971850:23972012:-@chr1:23971623|23971626:23971573	A3SS	ENSG00000188529.14	SRSF10	protein_coding	80	33	0.708199	0.784257	0.0760583	0.0028654	0.0212486	Included.Dispersed	Included.Dispersed	74	14	FALSE
chr10:97432355:97432549:+@chr10:97433230:97433444	RI	ENSG00000171314.9	PGAM1	protein_coding	83	52	0.863485	0.824268	-0.0392171	0.0028902	0.021401	Included.Dispersed	Included.Dispersed	83	49	FALSE
chr16:1962909:1962735:-@chr16:1962653:1962497	RI	ENSG00000140988.16	RPS2	protein_coding	82	53	0.379042	0.354528	-0.0245137	0.0029068	0.0214924	Middle	Middle	0	0	FALSE
chr5:112864621:112864732:+@chr5:112867372|112867404:112869788	A3SS	ENSG00000153037.14	SRP19	protein_coding	79	41	0.157821	0.261649	0.103828	0.0029151	0.0215101	Excluded.Dispersed	Excluded.Dispersed	61	23	FALSE
chr19:49684754:49684841:+@chr19:49684922:49685037	RI	ENSG00000126457.21	PRMT1	protein_coding	83	50	0.000269417	0.0013187	0.00104928	0.0029177	0.0215101	Excluded.Primary	Excluded.Primary	64	25	FALSE
chr12:57233749:57233904:+@chr12:57234003:57234935	RI	ENSG00000182199.11	SHMT2	protein_coding	64	39	0.00553572	0.0326819	0.0271462	0.0029265	0.0215435	Excluded.Dispersed	Excluded.Dispersed	12	16	FALSE
chr19:10119171:10119067|10119088:-@chr19:10118868:10118956	A5SS	ENSG00000130811.12	EIF3G	protein_coding	75	29	0.0143154	0	-0.0143154	0.0029473	0.021665	Excluded.Dispersed	Excluded.Primary	12	0	FALSE
chr15:92901167:92901299:+@chr15:92902174:92904398	RI	ENSG00000173575.21	CHD2	protein_coding	36	28	0.457815	0.195436	-0.262379	0.0029964	0.0219939	Excluded.Dispersed	Excluded.Dispersed	27	14	FALSE
chr1:226065656:226065809|226065817:+@chr1:226071351:226071654	A5SS	ENSG00000163041.11	H3F3A	protein_coding	83	53	0.00219919	0.000687625	-0.00151157	0.0030192	0.0221096	Excluded.Primary	Excluded.Primary	14	2	FALSE
chr7:54759334:54759158|54759162:-@chr7:54757495:54757594	A5SS	ENSG00000132432.14	SEC61G	protein_coding	83	52	0.909193	0.92578	0.016587	0.0030253	0.0221096	Included.Dispersed	Included.Dispersed	74	28	FALSE
chr7:54759162:54759246|54759158:54759211:-@chr7:54757495:54757594	AFE	ENSG00000132432.14	SEC61G	protein_coding	83	52	0.909193	0.92578	0.016587	0.0030253	0.0221096	Included.Dispersed	Included.Dispersed	74	28	FALSE
chr13:38360711:38360821:+@chr13:38361171:38363619	RI	ENSG00000120686.12	UFM1	protein_coding	69	38	0.905617	0.969452	0.0638359	0.0030328	0.0221324	Included.Dispersed	Included.Dispersed	56	28	FALSE
chr12:57512008:57512103:+@chr12:57512303:57512353	RI	ENSG00000166986.15	MARS	protein_coding	63	42	0.513958	0.378352	-0.135606	0.0030614	0.0223089	Multimodal	Multimodal	0	0	FALSE
chr20:62138171:62138290:-@chr20:62137426|62137465:62137364	A3SS	ENSG00000101182.15	PSMA7	protein_coding	83	53	0.00352304	0.00178124	-0.0017418	0.0030786	0.0224019	Excluded.Primary	Excluded.Primary	14	2	FALSE
chr6:113970857:113970878|113968330:113968530:-@chr6:113959906:113960018	AFE	ENSG00000196591.12	HDAC2	protein_coding	81	48	0.00703109	0	-0.00703109	0.0030927	0.0224638	Excluded.Primary	Excluded.Primary	8	0	TRUE
chr6:131063322:131063142|131063155:-@chr6:130955994:130956499	A5SS	ENSG00000079819.19	EPB41L2	protein_coding	35	32	0.248241	0.173849	-0.0743919	0.003096	0.0224638	Excluded.Dispersed	Excluded.Dispersed	26	14	FALSE
chr2:223982681:223982781:-@chr2:223980397|223980400:223980311	A3SS	ENSG00000135919.13	SERPINE2	protein_coding	45	50	0.0724576	0.0733794	0.000921784	0.0031082	0.02252	Excluded.Dispersed	Excluded.Dispersed	12	27	FALSE
chr1:45521938:45521609|45521829:-@chr1:45518938:45519054	A5SS	ENSG00000117450.14	PRDX1	protein_coding	83	53	0.00499616	0.00408181	-0.00091435	0.0031131	0.0225231	Excluded.Primary	Excluded.Primary	28	8	FALSE
chr5:149505595:149505447:-@chr5:149501222:149501015	RI	ENSG00000113712.18	CSNK1A1	protein_coding	66	31	0.0759146	0.0665591	-0.00935555	0.0031269	0.0225906	Excluded.Dispersed	Excluded.Dispersed	62	28	FALSE
chr11:14514491:14514403:-@chr11:14513887:14513817	RI	ENSG00000129084.17	PSMA1	protein_coding	83	52	0.0198186	0.0517829	0.0319643	0.0031697	0.0228671	Excluded.Dispersed	Excluded.Dispersed	40	14	FALSE
chr19:38264573:38264998:+@chr19:38283627:38283797:+@chr19:38287876:38287935	SE	ENSG00000167642.13	SPINT2	protein_coding	79	37	0.954481	0.991901	0.03742	0.0031855	0.0229483	Included.Dispersed	Included.Dispersed	46	3	FALSE
chr8:73972245:73972287|73970579:73970637:-@chr8:73959765:73959818	AFE	ENSG00000154582.16	ELOC	protein_coding	58	28	0.106831	0.0311823	-0.0756492	0.0032134	0.0231163	Excluded.Dispersed	Excluded.Dispersed	17	2	FALSE
chr18:13726660:13726729|13730438:13730755:+@chr18:13731476:13731934	AFE	ENSG00000101654.17	RNMT	protein_coding	72	28	0.692174	0.716924	0.0247501	0.0032296	0.0231998	Multimodal	Included.Dispersed	0	0	FALSE
chr6:125300538:125300659:-@chr6:125298714:125298816:-@chr6:125292841:125292909	SE	ENSG00000111906.17	HDDC2	protein_coding	74	39	0.511963	0.421047	-0.0909154	0.00324	0.0232415	Middle	Multimodal	0	0	FALSE
chr7:100148934:100148975|100148994:100149053:+@chr7:100149499:100149565	AFE	ENSG00000188186.10	LAMTOR4	protein_coding	80	47	0.156206	0.199871	0.0436645	0.0032553	0.0233181	Excluded.Dispersed	Excluded.Dispersed	67	28	FALSE
chr7:100153400:100153517:+@chr7:100153850|100153867:100154212	A3SS	ENSG00000188186.10	LAMTOR4	protein_coding	82	50	0.0168223	0.0237936	0.00697134	0.0032772	0.0234417	Excluded.Dispersed	Excluded.Dispersed	20	4	FALSE
chr11:33161299:33161531:-@chr11:33156708:33156803:-@chr11:33141885:33141986	SE	ENSG00000176102.13	CSTF3	protein_coding	61	31	0.0296964	0	-0.0296964	0.0033438	0.0238843	Excluded.Dispersed	Excluded.Primary	9	0	TRUE
chr3:129171771:129171634|129171652:-@chr3:129171446:129171538	A5SS	ENSG00000169714.16	CNBP	protein_coding	81	46	0.953531	0.958263	0.00473201	0.0034021	0.0242664	Included.Dispersed	Included.Dispersed	60	26	FALSE
chr1:7961701:7961735|7961748:7961793:+@chr1:7962763:7962875	AFE	ENSG00000116288.13	PARK7	protein_coding	81	49	0.29047	0.328012	0.0375418	0.0034108	0.0242941	Excluded.Dispersed	Excluded.Dispersed	80	43	FALSE
chr20:50942031:50942126:-@chr20:50941129:50941209:-@chr20:50940865:50940933	SE	ENSG00000000419.12	DPM1	protein_coding	60	28	0.0623675	0.0207589	-0.0416085	0.0034403	0.0244697	Excluded.Dispersed	Excluded.Dispersed	18	2	FALSE
chr7:44798748:44798814|44798904:+@chr7:44799247:44799277	A5SS	ENSG00000196262.14	PPIA	protein_coding	54	25	0.612908	0.389634	-0.223273	0.0035346	0.0251051	Multimodal	Excluded.Dispersed	0	0	FALSE
chr6:166324595:166324537:-@chr6:166322886:166322857	RI	ENSG00000198818.10	SFT2D1	protein_coding	80	45	0.014088	0.0231403	0.00905222	0.003565	0.0252855	Excluded.Dispersed	Excluded.Dispersed	80	42	FALSE
chrX:103685171:103685260:-@chrX:103684681:103684729:-@chrX:103678499:103678651	SE	ENSG00000123562.17	MORF4L2	protein_coding	58	28	0.430597	0.362751	-0.067846	0.0035781	0.0253428	Multimodal	Excluded.Dispersed	0	0	FALSE
chr12:122753693:122753807:+@chr12:122754411:122754493:+@chr12:122762187:122762206	SE	ENSG00000139726.11	DENR	protein_coding	63	43	0.0782997	0.0883082	0.0100085	0.0036347	0.0256742	Excluded.Dispersed	Excluded.Dispersed	24	7	FALSE
chr2:169815477:169815528:-@chr2:169812506|169812524:169812457	A3SS	ENSG00000138382.15	METTL5	protein_coding	80	46	0.0152643	0	-0.0152643	0.0036352	0.0256742	Excluded.Dispersed	Excluded.Primary	8	0	TRUE
chr11:64317529:64317449:-@chr11:64317365:64317264	RI	ENSG00000173113.6	TRMT112	protein_coding	83	53	0.0224347	0.0270809	0.0046462	0.0036419	0.0256742	Excluded.Primary	Excluded.Dispersed	81	52	FALSE
chr2:202292777:202292903:+@chr2:202295674:202295837:+@chr2:202297379:202297459	SE	ENSG00000055044.11	NOP58	protein_coding	80	29	0.880353	0.959831	0.0794783	0.0036482	0.0256742	Included.Dispersed	Included.Dispersed	56	5	FALSE
chr10:78037194:78037304:+@chr10:78040201|78040204:78040225	A3SS	ENSG00000138326.20	RPS24	protein_coding	83	53	0	0.000346652	0.000346652	0.0036509	0.0256742	Excluded.Primary	Excluded.Primary	0	3	TRUE
chr2:231711131:231711419:+@chr2:231711890:231711983:+@chr2:231712443:231712516	SE	ENSG00000187514.16	PTMA	protein_coding	83	53	0.991653	0.980379	-0.0112738	0.0036554	0.0256742	Included.Primary	Included.Dispersed	65	14	FALSE
chr19:10681219:10681329:+@chr19:10681993:10682192	RI	ENSG00000129351.17	ILF3	protein_coding	74	28	0.150098	0.187967	0.0378688	0.0036753	0.0257781	Excluded.Dispersed	Excluded.Dispersed	72	21	FALSE
chr5:179623977:179623595|179623636:-@chr5:179623037:179623164	A5SS	ENSG00000169045.17	HNRNPH1	protein_coding	70	36	0.487566	0.421032	-0.0665347	0.0037752	0.0264265	Multimodal	Multimodal	0	0	FALSE
chr6:96897891:96897659|96897666:-@chr6:96896744:96896847	A5SS	ENSG00000123545.6	NDUFAF4	protein_coding	82	31	0.0457678	0.0747804	0.0290127	0.0037782	0.0264265	Excluded.Dispersed	Excluded.Dispersed	30	4	FALSE
chr16:88811944:88811820:-@chr16:88811656:88811550	RI	ENSG00000198931.10	APRT	protein_coding	75	35	0.00417786	0.00126083	-0.00291703	0.0038104	0.0266148	Excluded.Primary	Excluded.Primary	64	24	FALSE
chr9:32570960:32571052:-@chr9:32558910:32558954:-@chr9:32553001:32553944	SE	ENSG00000165264.11	NDUFB6	protein_coding	83	53	0.971796	0.978013	0.00621655	0.0038596	0.0269212	Included.Dispersed	Included.Dispersed	54	10	FALSE
chr14:22829887:22829940:+@chr14:22830053:22830110	RI	ENSG00000172590.18	MRPL52	protein_coding	68	39	0.245034	0.167371	-0.0776635	0.0038736	0.0269816	Excluded.Dispersed	Excluded.Dispersed	68	38	FALSE
chr17:16381902:16381988:+@chr17:16382217:16382260	RI	ENSG00000170315.13	UBB	protein_coding	83	53	0.915324	0.906111	-0.00921311	0.0039051	0.0271636	Included.Primary	Included.Primary	83	53	FALSE
chr11:86302251:86302478|86303356:86303460:+@chr11:86306245:86306482	AFE	ENSG00000149196.16	HIKESHI	protein_coding	76	43	0.0211739	0	-0.0211739	0.0039165	0.0272054	Excluded.Dispersed	Excluded.Primary	8	0	TRUE
chr17:16441074:16441130:+@chr17:16441368:16442076	RI	ENSG00000175061.18	SNHG29	lncRNA	83	52	0.0292963	0.00561245	-0.0236839	0.004065	0.0281981	Excluded.Dispersed	Excluded.Primary	79	51	FALSE
chr20:35284176:35284261:-@chr20:35280654:35280829:-@chr20:35279942:35280118	SE	ENSG00000242372.8	EIF6	protein_coding	76	30	0.858387	0.900795	0.0424082	0.0040831	0.0282848	Included.Dispersed	Included.Dispersed	58	8	FALSE
chr8:56216389:56216531:+@chr8:56216680:56216754:+@chr8:56217331:56218798	SE	ENSG00000170791.17	CHCHD7	protein_coding	75	45	0.0184494	0.00965644	-0.00879292	0.004107	0.0283753	Excluded.Dispersed	Excluded.Dispersed	17	3	FALSE
chr20:5112961:5113087|5112730:5113042:-@chr20:5109332:5109445	AFE	ENSG00000089063.15	TMEM230	protein_coding	58	29	0.114321	0.0762402	-0.0380811	0.0041074	0.0283753	Excluded.Dispersed	Excluded.Dispersed	23	4	FALSE
chr11:809984:810039:+@chr11:810234:810357	RI	ENSG00000177600.9	RPLP2	protein_coding	83	53	0.003917	0.000968346	-0.00294865	0.0042219	0.0291265	Excluded.Primary	Excluded.Primary	67	40	FALSE
chr12:93467518:93467554:+@chr12:93469189|93469192:93469355	A3SS	ENSG00000198015.13	MRPL42	protein_coding	82	40	0.280525	0.33363	0.0531049	0.0042466	0.0292569	Excluded.Dispersed	Multimodal	0	0	FALSE
chr11:62853075:62853115:-@chr11:62852839|62852993:62852811	A3SS	ENSG00000255717.7	SNHG1	lncRNA	78	31	0.0134571	0	-0.0134571	0.0042722	0.0293821	Excluded.Dispersed	Excluded.Primary	11	0	FALSE
chr20:62388309:62388364:+@chr20:62388457:62388520	RI	ENSG00000171858.18	RPS21	protein_coding	83	53	0.0330773	0.0298152	-0.00326215	0.0042764	0.0293821	Excluded.Primary	Excluded.Dispersed	83	53	FALSE
chr6:136279763:136279876:-@chr6:136278770|136278776:136277865	A3SS	ENSG00000029363.16	BCLAF1	protein_coding	82	39	0.919883	0.957799	0.0379166	0.004349	0.0298403	Included.Dispersed	Included.Dispersed	48	2	FALSE
chr3:197951159:197951311|197951328:+@chr3:197954003:197954147	A5SS	ENSG00000182899.17	RPL35A	protein_coding	83	53	0.00262272	0.00218665	-0.00043607	0.0043587	0.0298663	Excluded.Primary	Excluded.Primary	25	7	FALSE
chr3:51995942:51995663|51995857:-@chr3:51995425:51995469	A5SS	ENSG00000162244.11	RPL29	protein_coding	83	53	0.00127667	0	-0.00127667	0.0043949	0.0299922	Excluded.Primary	Excluded.Primary	7	0	TRUE
chr9:124860183:124860264:-@chr9:124858469:124858537|124857883:124858067	ALE	ENSG00000136942.15	RPL35	protein_coding	83	53	0.000813101	0	-0.000813101	0.0043949	0.0299922	Excluded.Primary	Excluded.Primary	7	0	TRUE
chr3:51995857:51995881|51995663:51995857:-@chr3:51995425:51995469	AFE	ENSG00000162244.11	RPL29	protein_coding	83	53	0.00127667	0	-0.00127667	0.0043949	0.0299922	Excluded.Primary	Excluded.Primary	7	0	TRUE
chr19:8465324:8465362:+@chr19:8465480:8465515	RI	ENSG00000099783.12	HNRNPM	protein_coding	82	37	0.622601	0.575469	-0.0471315	0.0044062	0.0300288	Multimodal	Bimodal	0	0	FALSE
chr19:5691319:5691453:+@chr19:5691532:5691662	RI	ENSG00000130255.13	RPL36	protein_coding	83	53	0.00170454	0.00152199	-0.000182554	0.0044319	0.0301632	Excluded.Primary	Excluded.Primary	83	53	FALSE
chr4:165327721:165327764|165327667:165327946:+@chr4:165333340:165333625	AFE	ENSG00000052802.13	MSMO1	protein_coding	56	27	0.0288468	0.0175248	-0.011322	0.0044436	0.0302021	Excluded.Dispersed	Excluded.Dispersed	17	2	FALSE
chr2:85542901:85543034:+@chr2:85543670:85545281	RI	ENSG00000168906.13	MAT2A	protein_coding	77	36	0.427503	0.497758	0.070255	0.0044593	0.0302681	Multimodal	Bimodal	0	0	FALSE
chr16:81006734:81006854|80998285:80998659:-@chr16:80997314:80997429	AFE	ENSG00000103121.8	CMC2	protein_coding	73	29	0.0541719	0.0210728	-0.0330991	0.0045305	0.0307101	Excluded.Dispersed	Excluded.Dispersed	16	1	FALSE
chr1:165631240:165631293:+@chr1:165632231:165632274:+@chr1:165649841:165649964	SE	ENSG00000143198.13	MGST3	protein_coding	79	50	0.00634919	0	-0.00634919	0.0045597	0.0308666	Excluded.Primary	Excluded.Primary	7	0	TRUE
chr12:56712908:56712786:-@chr12:56712552:56712440	RI	ENSG00000196531.10	NACA	protein_coding	83	53	0.0046208	0.00639372	0.00177292	0.0045924	0.0310463	Excluded.Primary	Excluded.Dispersed	83	53	FALSE
chr1:54053356:54053504|54053000:54053438:-@chr1:54047267:54047372	AFE	ENSG00000116209.11	TMEM59	protein_coding	78	44	0.614642	0.774416	0.159774	0.0046502	0.0313951	Multimodal	Included.Dispersed	0	0	FALSE
chr12:6652770:6652662:-@chr12:6652309:6652271	RI	ENSG00000111653.20	ING4	protein_coding	80	32	0.061134	0.0872358	0.0261017	0.004673	0.0315069	Excluded.Dispersed	Excluded.Dispersed	58	14	FALSE
chr2:73734429:73734588:-@chr2:73732584:73732700:-@chr2:73731906:73732285	SE	ENSG00000144034.14	TPRKB	protein_coding	79	37	0.114142	0.179611	0.0654691	0.0046951	0.0316137	Excluded.Dispersed	Excluded.Dispersed	52	15	FALSE
chr6:33418087:33418142|33417869:33417931:-@chr6:33417481:33417695	AFE	ENSG00000112514.16	CUTA	protein_coding	73	37	0.307272	0.428169	0.120896	0.0047666	0.0320524	Excluded.Dispersed	Bimodal	0	0	FALSE
chr14:77715772:77715879:+@chr14:77717496|77717502:77717598	A3SS	ENSG00000119705.9	SLIRP	protein_coding	83	52	0.981788	0.964007	-0.0177811	0.0047999	0.0322334	Included.Primary	Included.Dispersed	56	9	FALSE
chr16:1962656:1962497:-@chr16:1962270:1962061	RI	ENSG00000140988.16	RPS2	protein_coding	83	53	0.00421083	0.00184509	-0.00236574	0.0048733	0.0326828	Excluded.Primary	Excluded.Primary	80	51	FALSE
chr12:98597856:98598035:+@chr12:98598522:98598703	RI	ENSG00000075415.12	SLC25A3	protein_coding	83	53	0.00645104	0.00553593	-0.000915108	0.0048798	0.032683	Excluded.Primary	Excluded.Primary	83	51	FALSE
chrX:24073091:24073263|24076640:+@chrX:24076722:24078810	A5SS	ENSG00000130741.11	EIF2S3	protein_coding	75	35	0.0199984	0.00234694	-0.0176514	0.0048954	0.0327235	Excluded.Dispersed	Excluded.Primary	17	2	FALSE
chr15:72203188:72202454|72203022:-@chr15:72200474:72200655	A5SS	ENSG00000067225.18	PKM	protein_coding	56	47	0.985877	0.92729	-0.0585866	0.0048988	0.0327235	Included.Primary	Included.Dispersed	11	29	FALSE
chr6:159760328:159762142|159762495:159762777:+@chr6:159762919:159763053	AFE	ENSG00000120437.8	ACAT2	protein_coding	79	25	0.0400712	0.0903571	0.050286	0.0049786	0.0332126	Excluded.Dispersed	Excluded.Dispersed	29	3	FALSE
chr2:112585974:112586114:+@chr2:112586200:112586365	RI	ENSG00000125611.15	CHCHD5	protein_coding	60	27	0.00649578	0.00163534	-0.00486044	0.0050514	0.0336538	Excluded.Primary	Excluded.Primary	14	1	FALSE
chr19:36114713:36114659:-@chr19:36114412:36114339	RI	ENSG00000105258.9	POLR2I	protein_coding	82	42	0.00925637	0.0108364	0.00158	0.0051142	0.0340273	Excluded.Primary	Excluded.Dispersed	45	14	FALSE
chr19:54200874:54200888|54200872:54200961:+@chr19:54201160:54201281	AFE	ENSG00000170889.14	RPS9	protein_coding	82	53	0.00263428	0.000188679	-0.0024456	0.00516	0.0342868	Excluded.Primary	Excluded.Primary	10	1	FALSE
chrX:13776238:13776303:-@chrX:13774337:13774624|13772854:13773030	ALE	ENSG00000046653.15	GPM6B	protein_coding	83	27	0.666081	0.604418	-0.0616624	0.0052075	0.0345395	Included.Dispersed	Included.Dispersed	81	20	FALSE
chr12:69587930:69588006:+@chr12:69588150:69588262	RI	ENSG00000166226.13	CCT2	protein_coding	83	48	0.00329373	0.0107821	0.00748838	0.0052117	0.0345395	Excluded.Primary	Excluded.Dispersed	83	41	FALSE
chr11:2976024:2976123:-@chr11:2972243|2972279:2972102	A3SS	ENSG00000205531.13	NAP1L4	protein_coding	79	34	0.0401772	0.0394584	-0.0007188	0.0053638	0.0354544	Excluded.Dispersed	Excluded.Dispersed	26	4	FALSE
chr11:2976024:2976123:-@chr11:2972149:2972279|2972181:2972243	ALE	ENSG00000205531.13	NAP1L4	protein_coding	79	34	0.0401772	0.0394584	-0.0007188	0.0053638	0.0354544	Excluded.Dispersed	Excluded.Dispersed	26	4	FALSE
chr1:154965543:154965781:-@chr1:154963677:154964368|154962298:154963931	ALE	ENSG00000160691.18	SHC1	protein_coding	74	31	0.0169668	0	-0.0169668	0.0053915	0.0355909	Excluded.Dispersed	Excluded.Primary	10	0	FALSE
chr19:2236377:2236155:-@chr19:2235990:2235923	RI	ENSG00000104886.11	PLEKHJ1	protein_coding	64	33	0.000294155	0.000114593	-0.000179562	0.0054315	0.0358082	Excluded.Primary	Excluded.Primary	35	10	FALSE
chr19:48619141:48619163|48618560:48619127:-@chr19:48617791:48617877	AFE	ENSG00000063177.13	RPL18	protein_coding	83	53	0.00506143	0.000340544	-0.00472089	0.0054771	0.0360617	Excluded.Primary	Excluded.Primary	17	4	FALSE
chr14:96532511:96532649:+@chr14:96534491:96534889	RI	ENSG00000090060.18	PAPOLA	protein_coding	82	32	0.0746284	0.218504	0.143875	0.0054883	0.0360884	Excluded.Dispersed	Excluded.Dispersed	81	26	FALSE
chr2:186495233:186495334:+@chr2:186499619:186499662:+@chr2:186500182:186500293	SE	ENSG00000065548.18	ZC3H15	protein_coding	79	37	0.0150289	0	-0.0150289	0.0054984	0.0361078	Excluded.Dispersed	Excluded.Primary	9	0	TRUE
chr10:1048864:1048914:-@chr10:1043999:1044171:-@chr10:1043301:1043393	SE	ENSG00000067064.11	IDI1	protein_coding	69	27	0.873391	0.769308	-0.104082	0.0055556	0.0364361	Included.Dispersed	Included.Dispersed	61	13	FALSE
chr2:169824868:169824901|169824782:169824814:-@chr2:169824489:169824640	AFE	ENSG00000138382.15	METTL5	protein_coding	76	39	0.647604	0.723815	0.076211	0.0056492	0.0370019	Multimodal	Included.Dispersed	0	0	FALSE
chr6:33418087:33418142|33417959:33418086:-@chr6:33417481:33417695	AFE	ENSG00000112514.16	CUTA	protein_coding	78	39	0.517539	0.495926	-0.0216134	0.0056567	0.037003	Middle	Excluded.Dispersed	0	0	FALSE
chr1:54041724:54041805:-@chr1:54040837|54040840:54040756	A3SS	ENSG00000116209.11	TMEM59	protein_coding	79	45	0.23735	0.193849	-0.0435009	0.0057365	0.0374765	Excluded.Dispersed	Excluded.Dispersed	60	23	FALSE
chr12:76084567:76084958:-@chr12:76074203:76074239:-@chr12:76068578:76068994	SE	ENSG00000187109.14	NAP1L1	protein_coding	83	53	0.982017	0.994975	0.0129578	0.0058278	0.0380238	Included.Primary	Included.Primary	49	10	FALSE
chr8:99893639:99893697|99893319:99893623:-@chr8:99891908:99892052	AFE	ENSG00000164919.11	COX6C	protein_coding	83	53	0.0037235	0.000379255	-0.00334425	0.0058866	0.0383364	Excluded.Primary	Excluded.Primary	10	1	FALSE
chr1:167773236:167773368:+@chr1:167776064:167776166:+@chr1:167787820:167791919	SE	ENSG00000197965.12	MPZL1	protein_coding	64	26	0.942035	0.675607	-0.266429	0.0058909	0.0383364	Included.Dispersed	Included.Dispersed	18	15	FALSE
chr1:46309101:46309127:+@chr1:46309897:46310044:+@chr1:46310155:46310316	SE	ENSG00000173660.12	UQCRH	protein_coding	78	51	0.0335017	0.0418736	0.00837187	0.0058999	0.0383456	Excluded.Primary	Excluded.Dispersed	58	25	FALSE
chr16:88859893:88859972:+@chr16:88860911|88860914:88862686	A3SS	ENSG00000167515.10	TRAPPC2L	protein_coding	69	30	0.273362	0.356213	0.082851	0.0059505	0.0386247	Excluded.Dispersed	Excluded.Dispersed	50	14	FALSE
chr19:47780864:47780917|47781000:+@chr19:47781108:47781182	A5SS	ENSG00000178980.15	SELENOW	protein_coding	83	52	0.00542183	0.00338769	-0.00203414	0.0059749	0.0386351	Excluded.Primary	Excluded.Primary	16	3	FALSE
chrX:154398378:154398394|154398367:154398398:+@chrX:154398497:154398542	AFE	ENSG00000147403.16	RPL10	protein_coding	83	53	0.0110183	0.0130759	0.00205768	0.0059795	0.0386351	Excluded.Primary	Excluded.Primary	44	17	FALSE
chr11:68030713:68030733|68030961:+@chr11:68032152:68032209	A5SS	ENSG00000110717.13	NDUFS8	protein_coding	51	30	0.0158902	0	-0.0158902	0.0059798	0.0386351	Excluded.Dispersed	Excluded.Primary	7	0	TRUE
chr12:16354231:16354378:+@chr12:16357605:16357699:+@chr12:16363795:16364410	SE	ENSG00000008394.13	MGST1	protein_coding	83	52	0.976567	0.976649	8.15872e-05	0.0059827	0.0386351	Included.Primary	Included.Dispersed	59	11	FALSE
chr18:49491445:49491352|49491405:-@chr18:49490793:49490927	A5SS	ENSG00000265681.7	RPL17	protein_coding	83	53	0.000579765	1.64929e-05	-0.000563272	0.0060194	0.0387781	Excluded.Primary	Excluded.Primary	10	1	FALSE
chr5:119452545:119452633|119452775:119452821:+@chr5:119456315:119456368	AFE	ENSG00000133835.16	HSD17B4	protein_coding	66	29	0.0434969	0.0242445	-0.0192525	0.0060202	0.0387781	Excluded.Dispersed	Excluded.Dispersed	18	2	FALSE
chr2:175184607:175181656:-@chr2:175181466:175181355	RI	ENSG00000154518.9	ATP5MC3	protein_coding	81	53	0.0240278	0.0075505	-0.0164773	0.0060577	0.0389699	Excluded.Dispersed	Excluded.Dispersed	71	49	FALSE
chr12:100200830:100200919|100200851:100201060:+@chr12:100204940:100205057	AFE	ENSG00000075089.9	ACTR6	protein_coding	61	36	0.0449788	0	-0.0449788	0.0061032	0.0391834	Excluded.Dispersed	Excluded.Primary	7	0	TRUE
chr2:169824931:169824782|169824868:-@chr2:169824489:169824640	A5SS	ENSG00000138382.15	METTL5	protein_coding	72	38	0.656041	0.727074	0.0710323	0.0061064	0.0391834	Multimodal	Included.Dispersed	0	0	FALSE
chr11:57761797:57762046|57762119:+@chr11:57789037:57789155	A5SS	ENSG00000198561.13	CTNND1	protein_coding	61	42	0.0656066	0.0755041	0.00989751	0.0062124	0.0397779	Excluded.Dispersed	Excluded.Dispersed	21	6	FALSE
chr8:100953269:100953341|100951929:100951969:-@chr8:100948596:100948900	AFE	ENSG00000164924.18	YWHAZ	protein_coding	83	53	0.899166	0.846178	-0.0529879	0.0062148	0.0397779	Included.Dispersed	Included.Dispersed	75	39	FALSE
chr2:206162489:206162614:+@chr2:206162729:206162928	RI	ENSG00000114942.14	EEF1B2	protein_coding	83	53	0.0014725	0.00289028	0.00141779	0.0063745	0.0407484	Excluded.Primary	Excluded.Primary	27	8	FALSE
chr19:41871351:41871527:+@chr19:41872628:41874054	RI	ENSG00000105372.7	RPS19	protein_coding	81	51	0.0345741	0.0203059	-0.0142681	0.0063979	0.0408463	Excluded.Dispersed	Excluded.Dispersed	48	20	FALSE
chr6:33418201:33417869|33418087:-@chr6:33417481:33417695	A5SS	ENSG00000112514.16	CUTA	protein_coding	68	37	0.295684	0.428169	0.132484	0.0064164	0.0409127	Excluded.Dispersed	Bimodal	0	0	FALSE
chr17:44320436:44320355:-@chr17:44320276:44320196	RI	ENSG00000013306.16	SLC25A39	protein_coding	71	27	0.0271642	0.00400625	-0.0231579	0.0064701	0.041203	Excluded.Dispersed	Excluded.Primary	54	15	FALSE
chr19:54206276:54206462:+@chr19:54206553:54206724:+@chr19:54207398:54207647	SE	ENSG00000170889.14	RPS9	protein_coding	68	48	0.0133568	0.0166994	0.00334261	0.0065053	0.041375	Excluded.Primary	Excluded.Dispersed	32	12	FALSE
chr7:44801287:44801328:+@chr7:44801549:44801795	RI	ENSG00000196262.14	PPIA	protein_coding	83	53	0.9141	0.914073	-2.67378e-05	0.0065483	0.0415948	Included.Primary	Included.Dispersed	83	53	FALSE
chr14:52707202:52707304|52707529:+@chr14:52708309:52708388	A5SS	ENSG00000100519.12	PSMC6	protein_coding	82	42	0.0207007	0.00105042	-0.0196503	0.006569	0.0415948	Excluded.Dispersed	Excluded.Primary	15	2	FALSE
chr14:52707222:52707304|52707287:52707529:+@chr14:52708309:52708388	AFE	ENSG00000100519.12	PSMC6	protein_coding	82	42	0.0207007	0.00105042	-0.0196503	0.006569	0.0415948	Excluded.Dispersed	Excluded.Primary	15	2	FALSE
chr17:1400047:1400222:-@chr17:1369709:1369741:-@chr17:1364859:1365058	SE	ENSG00000108953.17	YWHAE	protein_coding	83	52	0.0253414	0.0355382	0.0101968	0.0065728	0.0415948	Excluded.Primary	Excluded.Dispersed	53	22	FALSE
chr9:137241911:137242021:+@chr9:137242496:137243707	RI	ENSG00000188229.6	TUBB4B	protein_coding	71	33	0.000388091	0.0184741	0.018086	0.0065975	0.0416988	Excluded.Primary	Excluded.Dispersed	51	25	FALSE
chr1:26473703:26473732|26473817:+@chr1:26474085:26474135	A5SS	ENSG00000198830.11	HMGN2	protein_coding	83	52	0.00619054	0.00529375	-0.000896788	0.0068593	0.0432993	Excluded.Primary	Excluded.Primary	13	2	FALSE
chr1:54053504:54053000|54053356:-@chr1:54047267:54047372	A5SS	ENSG00000116209.11	TMEM59	protein_coding	75	44	0.622522	0.774416	0.151893	0.0070824	0.0446518	Multimodal	Included.Dispersed	0	0	FALSE
chr18:49492458:49492523:-@chr18:49491584|49491833:49491532	A3SS	ENSG00000265681.7	RPL17	protein_coding	83	53	0.0773439	0.0700259	-0.00731803	0.0071103	0.0447718	Excluded.Dispersed	Excluded.Dispersed	83	49	FALSE
chr14:100376260:100376805:-@chr14:100369087:100369258:-@chr14:100361703:100361921	SE	ENSG00000140105.18	WARS	protein_coding	34	35	0.811204	0.950885	0.139681	0.0071521	0.0449481	Included.Dispersed	Included.Dispersed	23	19	FALSE
chr10:68332103:68332216|68332235:+@chr10:68337199:68337333	A5SS	ENSG00000096746.17	HNRNPH3	protein_coding	76	26	0.460202	0.468988	0.0087863	0.0071561	0.0449481	Middle	Multimodal	0	0	FALSE
chr20:62139905:62139696|62139781:-@chr20:62139075:62139197	A5SS	ENSG00000101182.15	PSMA7	protein_coding	83	52	0.00279002	0.00101215	-0.00177787	0.0072611	0.045551	Excluded.Primary	Excluded.Primary	10	1	FALSE
chr6:33418201:33417959|33418087:-@chr6:33417481:33417695	A5SS	ENSG00000112514.16	CUTA	protein_coding	74	39	0.515491	0.495926	-0.0195653	0.0073443	0.0460158	Middle	Excluded.Dispersed	0	0	FALSE
chr18:49490927:49490793:-@chr18:49490552:49490454	RI	ENSG00000265681.7	RPL17	protein_coding	83	53	0.000563437	0.000293704	-0.000269733	0.0073562	0.0460332	Excluded.Primary	Excluded.Primary	83	53	FALSE
chr16:88859893:88859972:+@chr16:88860911:88861415|88860914:88861049	ALE	ENSG00000167515.10	TRAPPC2L	protein_coding	71	31	0.275756	0.355475	0.0797194	0.0074047	0.0462794	Excluded.Dispersed	Excluded.Dispersed	52	15	FALSE
chr17:49706965:49707068:-@chr17:49706309|49706334:49706204	A3SS	ENSG00000121073.14	SLC35B1	protein_coding	48	26	0.739232	0.475493	-0.263739	0.0074295	0.0463403	Included.Dispersed	Bimodal	0	0	FALSE
chr16:67870800:67870958:+@chr16:67872298:67872567	RI	ENSG00000102898.12	NUTF2	protein_coding	79	41	0.806994	0.689982	-0.117012	0.0074328	0.0463403	Included.Dispersed	Included.Dispersed	74	38	FALSE
chr13:110906124:110906033:-@chr13:110900661:110900530	RI	ENSG00000088448.14	ANKRD10	protein_coding	72	29	0.492396	0.576095	0.0836988	0.0075225	0.0468417	Multimodal	Included.Dispersed	0	0	FALSE
chr4:102809672:102809703:-@chr4:102809068:102809159:-@chr4:102802561:102802638	SE	ENSG00000109332.20	UBE2D3	protein_coding	79	45	0.006187	0	-0.006187	0.0075625	0.0469892	Excluded.Primary	Excluded.Primary	7	0	TRUE
chr1:150627467:150627592:-@chr1:150626479:150626526:-@chr1:150625555:150625808	SE	ENSG00000143420.18	ENSA	protein_coding	61	28	0.0307511	0.0337302	0.00297907	0.0075648	0.0469892	Excluded.Dispersed	Excluded.Dispersed	13	1	FALSE
chr11:14520696:14520193|14520297:-@chr11:14518997:14519041	A5SS	ENSG00000129084.17	PSMA1	protein_coding	82	48	0.0253778	0.0148105	-0.0105673	0.0075956	0.0471226	Excluded.Dispersed	Excluded.Dispersed	24	6	FALSE
chr1:173867960:173867983|173867155:173867729:-@chr1:173866991:173867043	AFE	ENSG00000234741.8	GAS5	lncRNA	81	48	0.0209046	0.00538498	-0.0155196	0.0076262	0.0472544	Excluded.Dispersed	Excluded.Primary	16	3	FALSE
chr6:31835411:31835451:+@chr6:31836424:31836517:+@chr6:31837236:31837435	SE	ENSG00000204387.13	SNHG32	protein_coding	53	33	0.262452	0.275172	0.0127193	0.0077001	0.0476538	Excluded.Dispersed	Excluded.Dispersed	36	13	FALSE
chr17:41525273:41525191:-@chr17:41524999:41524843	RI	ENSG00000171345.13	KRT19	protein_coding	65	26	9.45268e-05	0.000282315	0.000187788	0.0077536	0.0479262	Excluded.Primary	Excluded.Primary	16	12	FALSE
chr2:37201642:37201726:+@chr2:37201863|37204304:37204743	A3SS	ENSG00000218739.10	CEBPZOS	protein_coding	72	28	0.779054	0.754086	-0.0249684	0.0078196	0.048257	Included.Dispersed	Included.Dispersed	62	11	FALSE
chr14:22830187:22830254:+@chr14:22830964:22831037:+@chr14:22833418:22833482:+@chr14:22834172:22835037	MXE	ENSG00000172590.18	MRPL52	protein_coding	54	30	0.0104836	0	-0.0104836	0.0078275	0.048257	Excluded.Primary	Excluded.Primary	7	0	TRUE
chr1:32634768:32634792:-@chr1:32634072|32634110:32633951	A3SS	ENSG00000176261.15	ZBTB8OS	protein_coding	66	49	0.146116	0.248269	0.102153	0.0078403	0.048257	Excluded.Dispersed	Excluded.Dispersed	29	33	FALSE
chr14:75280560:75280667:+@chr14:75280783:75282230	RI	ENSG00000170345.10	FOS	protein_coding	55	25	0.0140937	0.0004073	-0.0136864	0.0078545	0.048257	Excluded.Dispersed	Excluded.Primary	38	12	FALSE
chr11:10800348:10800090:-@chr11:10799609:10799552	RI	ENSG00000110321.17	EIF4G2	protein_coding	81	48	0.488481	0.438428	-0.0500525	0.0078549	0.048257	Middle	Multimodal	0	0	FALSE
chr11:68032286:68032336|68032523:+@chr11:68032923:68033012	A5SS	ENSG00000110717.13	NDUFS8	protein_coding	78	44	0.0161626	0	-0.0161626	0.007884	0.0483746	Excluded.Dispersed	Excluded.Primary	7	0	TRUE
chr5:86619353:86619496:+@chr5:86619739:86619878:+@chr5:86620668:86620962	SE	ENSG00000127184.13	COX7C	protein_coding	80	53	0.000762587	0	-0.000762587	0.0078932	0.0483746	Excluded.Primary	Excluded.Primary	6	0	TRUE
chr3:41239134:41239354:+@chr3:41239660:41239812	RI	ENSG00000168036.18	CTNNB1	protein_coding	72	37	0.465985	0.300815	-0.16517	0.0079295	0.0485382	Multimodal	Excluded.Dispersed	0	0	FALSE
chr20:5112961:5113103:-@chr20:5111500:5111605:-@chr20:5109332:5109445	SE	ENSG00000089063.15	TMEM230	protein_coding	48	26	0.052377	0.0164835	-0.0358935	0.0080177	0.0490186	Excluded.Dispersed	Excluded.Dispersed	11	1	FALSE
chr5:177305871:177305984:+@chr5:177306098:177306176	RI	ENSG00000169230.10	PRELID1	protein_coding	83	44	0.000201097	0.000162692	-3.84057e-05	0.008052	0.0491539	Excluded.Primary	Excluded.Primary	64	22	FALSE
chr6:33418201:33417869|33417959:-@chr6:33417481:33417695	A5SS	ENSG00000112514.16	CUTA	protein_coding	67	38	0.274353	0.421851	0.147497	0.0080593	0.0491539	Excluded.Dispersed	Bimodal	0	0	FALSE
chr17:64502069:64502010:-@chr17:64500773:64500549	RI	ENSG00000108654.14	DDX5	protein_coding	83	50	0.0788874	0.119944	0.0410567	0.0080815	0.0492299	Excluded.Dispersed	Excluded.Dispersed	83	48	FALSE
chr3:143001627:143001673|143002228:143002361:+@chr3:143010815:143010859	AFE	ENSG00000163714.17	U2SURP	protein_coding	76	37	0.0206381	0	-0.0206381	0.0081101	0.0493446	Excluded.Dispersed	Excluded.Primary	8	0	TRUE
chr19:35510482:35510371|35510379:-@chr19:35510184:35510252	A5SS	ENSG00000161249.21	DMKN	protein_coding	76	31	0.460937	0.565133	0.104196	0.008152	0.0495398	Middle	Multimodal	0	0	FALSE
chr15:43792975:43793083:+@chr15:43793687|43793710:43794373	A3SS	ENSG00000140264.19	SERF2	protein_coding	83	53	0.0139668	0.0296389	0.0156721	0.0082868	0.0502985	Excluded.Primary	Excluded.Dispersed	47	25	FALSE
chr18:56626361:56626457:-@chr18:56626162:56626266:-@chr18:56624288:56624461	SE	ENSG00000091164.13	TXNL1	protein_coding	78	39	0.0500904	0.0120482	-0.0380422	0.0083521	0.0506308	Excluded.Dispersed	Excluded.Dispersed	12	1	FALSE
chr3:134486026:134485320|134485952:-@chr3:134482806:134482931	A5SS	ENSG00000129055.12	ANAPC13	protein_coding	30	25	0.315642	0.134169	-0.181472	0.0083616	0.0506308	Excluded.Dispersed	Excluded.Dispersed	16	6	FALSE
chr3:42630546:42630575:+@chr3:42631171:42631316	RI	ENSG00000114857.18	NKTR	protein_coding	67	38	0.304098	0.322954	0.0188565	0.0083925	0.050757	Excluded.Dispersed	Bimodal	0	0	FALSE
chr5:134176855:134177038:-@chr5:134174462:134174514:-@chr5:134173926:134174022	SE	ENSG00000113558.18	SKP1	protein_coding	79	52	0.00694415	0.00251138	-0.00443277	0.0085016	0.0513554	Excluded.Primary	Excluded.Primary	12	2	FALSE
chr9:124860183:124860264:-@chr9:124858458:124858537:-@chr9:124857880:124858067	SE	ENSG00000136942.15	RPL35	protein_coding	74	48	0.000815261	0	-0.000815261	0.008575	0.0517369	Excluded.Primary	Excluded.Primary	6	0	TRUE
chr11:10802209:10802049:-@chr11:10801774:10801661	RI	ENSG00000110321.17	EIF4G2	protein_coding	82	47	0.00595865	4.29147e-05	-0.00591574	0.0085934	0.051786	Excluded.Dispersed	Excluded.Primary	35	11	FALSE
chr19:41861112:41861212:+@chr19:41861480:41861560	RI	ENSG00000105372.7	RPS19	protein_coding	83	53	0.00197384	0.00135815	-0.000615696	0.0086762	0.0522227	Excluded.Primary	Excluded.Primary	15	3	FALSE
chr3:10115651:10115819:+@chr3:10118906:10118970:+@chr3:10125626:10125708	SE	ENSG00000254999.4	BRK1	protein_coding	69	38	0.0522216	0.0342021	-0.0180195	0.0086971	0.0522861	Excluded.Dispersed	Excluded.Dispersed	25	6	FALSE
chr1:6785552:6785575|6806988:6807088:+@chr1:6820181:6820250	AFE	ENSG00000171735.19	CAMTA1	protein_coding	57	31	0.0307952	0	-0.0307952	0.0087103	0.0523032	Excluded.Dispersed	Excluded.Primary	7	0	TRUE
chr12:21657751:21657842|21657468:21657794:-@chr12:21654543:21654677	AFE	ENSG00000111716.12	LDHB	protein_coding	83	53	0.00319581	0.00168612	-0.00150969	0.0087456	0.0524499	Excluded.Primary	Excluded.Primary	15	3	FALSE
chr5:73502488:73502601:+@chr5:73502916:73503117	RI	ENSG00000145741.15	BTF3	protein_coding	83	53	0.000981687	0.000520151	-0.000461536	0.0087555	0.0524499	Excluded.Primary	Excluded.Primary	83	53	FALSE
chr19:18571802:18571887|18571860:18571909:+@chr19:18573293:18573403	AFE	ENSG00000221983.7	UBA52	protein_coding	82	53	0.301745	0.268169	-0.033576	0.0087916	0.0526038	Excluded.Dispersed	Excluded.Dispersed	82	53	FALSE
chr22:29580985:29581187:-@chr22:29580099:29580155:-@chr22:29570405:29570532	SE	ENSG00000184117.11	NIPSNAP1	protein_coding	52	33	0.0154692	0	-0.0154692	0.0088717	0.0529958	Excluded.Dispersed	Excluded.Primary	6	0	TRUE
chr8:100718280:100718231:-@chr8:100717888:100717773	RI	ENSG00000070756.16	PABPC1	protein_coding	83	51	0.738554	0.71331	-0.0252442	0.0088781	0.0529958	Included.Dispersed	Included.Dispersed	83	49	FALSE
chr6:35920468:35920528:-@chr6:35891013|35891041:35890895	A3SS	ENSG00000096063.16	SRPK1	protein_coding	72	27	0.020889	0	-0.020889	0.0089041	0.0530882	Excluded.Dispersed	Excluded.Primary	10	0	FALSE
chr9:35060923:35060801:-@chr9:35060525:35060313	RI	ENSG00000165280.16	VCP	protein_coding	83	48	0.00335011	0.00575871	0.00240859	0.0089232	0.0531393	Excluded.Primary	Excluded.Dispersed	58	24	FALSE
chr15:80059714:80059809|80072587:80072647:+@chr15:80120328:80120498	AFE	ENSG00000086666.19	ZFAND6	protein_coding	57	30	0.0946	0.282769	0.188169	0.0089869	0.0534556	Excluded.Dispersed	Excluded.Dispersed	16	14	FALSE
chr21:39348292:39348339:-@chr21:39345830:39345958:-@chr21:39345146:39345274	SE	ENSG00000205581.11	HMGN1	protein_coding	61	36	0.0740939	0.0754566	0.00136268	0.0090712	0.0538576	Excluded.Dispersed	Excluded.Dispersed	38	13	FALSE
chr13:37000786:37000822:+@chr13:37001749:37001801:+@chr13:37002273:37002309	SE	ENSG00000120699.13	EXOSC8	protein_coding	65	34	0.0415078	0.00383632	-0.0376715	0.0090758	0.0538576	Excluded.Dispersed	Excluded.Primary	11	1	FALSE
chr3:50059698:50059746:+@chr3:50060801:50060835:+@chr3:50060956:50060998	SE	ENSG00000004534.15	RBM6	protein_coding	33	26	0	0.0665392	0.0665392	0.0091078	0.053984	Excluded.Primary	Excluded.Dispersed	0	3	TRUE
chr12:56160243:56160320:+@chr12:56160626:56160670:+@chr12:56161387:56161780	SE	ENSG00000092841.18	MYL6	protein_coding	80	52	0.01517	0.0290547	0.0138847	0.0091644	0.0542558	Excluded.Primary	Excluded.Dispersed	59	32	FALSE
chr5:32585571:32585625:+@chr5:32586369:32586501:+@chr5:32588512:32588584	SE	ENSG00000113387.12	SUB1	protein_coding	52	50	0.00340276	0	-0.00340276	0.0091841	0.0543088	Excluded.Primary	Excluded.Primary	4	0	TRUE
chr19:44914555:44914733:+@chr19:44914872:44914949:+@chr19:44916190:44916325	SE	ENSG00000130208.9	APOC1	protein_coding	42	34	0.7833	0.886823	0.103522	0.0092325	0.0545311	Included.Dispersed	Included.Dispersed	34	13	FALSE
chr14:23035230:23035112:-@chr14:23034883:23034684	RI	ENSG00000100804.18	PSMB5	protein_coding	53	34	0.129616	0.169995	0.0403789	0.0092477	0.0545571	Excluded.Dispersed	Excluded.Dispersed	53	34	FALSE
chr19:10654382:10654487:+@chr19:10666492:10666649:+@chr19:10670516:10670608	SE	ENSG00000129351.17	ILF3	protein_coding	56	30	0.0184764	0	-0.0184764	0.0092627	0.0545818	Excluded.Dispersed	Excluded.Primary	7	0	TRUE
chr1:22078429:22078583:+@chr1:22078706:22078881:+@chr1:22081722:22081794	SE	ENSG00000070831.17	CDC42	protein_coding	83	53	0.00436435	0	-0.00436435	0.0093279	0.0547107	Excluded.Primary	Excluded.Primary	6	0	TRUE
chr15:78886141:78886227|78886395:+@chr15:78887269:78887346	A5SS	ENSG00000185787.14	MORF4L1	protein_coding	83	53	0.00148629	0	-0.00148629	0.0093279	0.0547107	Excluded.Primary	Excluded.Primary	6	0	TRUE
chr17:28719985:28720030|28720299:28720328:+@chr17:28720707:28720890	AFE	ENSG00000198242.14	RPL23A	protein_coding	83	53	0.00110662	0	-0.00110662	0.0093279	0.0547107	Excluded.Primary	Excluded.Primary	6	0	TRUE
chr3:51995857:51995881|51995765:51995814:-@chr3:51995425:51995469	AFE	ENSG00000162244.11	RPL29	protein_coding	83	53	0.00142196	0	-0.00142196	0.0093279	0.0547107	Excluded.Primary	Excluded.Primary	6	0	TRUE
chr2:74205705:74205889:+@chr2:74205982:74206088:+@chr2:74207704:74207826	SE	ENSG00000065911.12	MTHFD2	protein_coding	55	43	0	0.0201912	0.0201912	0.0094472	0.0553461	Excluded.Primary	Excluded.Dispersed	0	3	TRUE
chr2:169824931:169824868:-@chr2:169824640:169824489	RI	ENSG00000138382.15	METTL5	protein_coding	68	33	0.493453	0.600704	0.10725	0.0094735	0.0554359	Multimodal	Bimodal	0	0	FALSE
chr11:62852681:62852656:-@chr11:62852436:62851988	RI	ENSG00000255717.7	SNHG1	lncRNA	81	36	0.906527	0.850998	-0.0555298	0.0095496	0.0558165	Included.Dispersed	Included.Dispersed	72	21	FALSE
chr4:82426037:82426129:-@chr4:82425563:82425667:-@chr4:82424629:82424883	SE	ENSG00000152795.17	HNRNPDL	protein_coding	68	40	0.0625187	0.163989	0.10147	0.0096575	0.0563819	Excluded.Dispersed	Excluded.Dispersed	48	30	FALSE
chr3:52686049:52686105|52686016:52686202:+@chr3:52686769:52686827	AFE	ENSG00000163938.17	GNL3	protein_coding	78	26	0.021246	0.0150094	-0.00623664	0.0096743	0.0564148	Excluded.Dispersed	Excluded.Dispersed	17	1	FALSE
chr18:23463967:23464112:+@chr18:23464206:23464313	RI	ENSG00000101782.15	RIOK3	protein_coding	43	25	0.00020269	0.0401209	0.0399182	0.0097417	0.0567423	Excluded.Primary	Excluded.Dispersed	7	10	FALSE
chr6:35468799:35468873:+@chr6:35468947:35469027	RI	ENSG00000198755.11	RPL10A	protein_coding	83	53	0.0028668	0.00132408	-0.00154271	0.0098936	0.0575607	Excluded.Primary	Excluded.Primary	82	53	FALSE
chr3:170870159:170870208:-@chr3:170868387|170868390:170868298	A3SS	ENSG00000163584.18	RPL22L1	protein_coding	81	28	0.903898	0.877122	-0.0267758	0.0099203	0.0576496	Included.Dispersed	Included.Dispersed	68	11	FALSE
chr15:59123517:59123627:+@chr15:59124767:59125045	RI	ENSG00000157456.8	CCNB2	protein_coding	79	25	0.00814793	4.52435e-06	-0.0081434	0.0099474	0.0577407	Excluded.Dispersed	Excluded.Primary	42	9	FALSE
chr22:36529184:36528880|36529076:-@chr22:36525999:36526131	A5SS	ENSG00000100353.18	EIF3D	protein_coding	69	28	0.0206609	0	-0.0206609	0.010181	0.0589611	Excluded.Dispersed	Excluded.Primary	9	0	TRUE
chr22:36529076:36529166|36528880:36529077:-@chr22:36525999:36526131	AFE	ENSG00000100353.18	EIF3D	protein_coding	69	28	0.0206609	0	-0.0206609	0.010181	0.0589611	Excluded.Dispersed	Excluded.Primary	9	0	TRUE
chr11:130122305:130122513:+@chr11:130123612:130123779:+@chr11:130126700:130126830	SE	ENSG00000084234.17	APLP2	protein_coding	39	27	0.266331	0.515627	0.249295	0.0102	0.0590034	Excluded.Dispersed	Bimodal	0	0	FALSE
chr5:57173830:57173926|57174211:+@chr5:57175448:57176400	A5SS	ENSG00000062194.16	GPBP1	protein_coding	67	33	0.528971	0.624298	0.0953269	0.010278	0.0593866	Multimodal	Included.Dispersed	0	0	FALSE
chr8:143597348:143597744:-@chr8:143586849|143586852:143586729	A3SS	ENSG00000104529.17	EEF1D	protein_coding	72	41	0.787487	0.847037	0.0595505	0.010476	0.0604615	Included.Dispersed	Included.Dispersed	61	22	FALSE
chr12:57515920:57516158:+@chr12:57516245:57516337	RI	ENSG00000166986.15	MARS	protein_coding	69	43	0.0409376	0.116287	0.0753495	0.010519	0.0606404	Excluded.Dispersed	Excluded.Dispersed	53	41	FALSE
chr6:34244831:34244883:+@chr6:34245782:34246231	RI	ENSG00000137309.19	HMGA1	protein_coding	81	47	0.697149	0.634914	-0.0622345	0.010547	0.0607324	Included.Dispersed	Middle	0	0	FALSE
chr17:7016910:7017014:+@chr17:7017257|7017261:7017525	A3SS	ENSG00000161939.19	RNASEK-C17orf49	protein_coding	66	43	0.257733	0.205378	-0.052355	0.010629	0.0611349	Excluded.Dispersed	Excluded.Dispersed	53	23	FALSE
chr12:53459272:53459403:+@chr12:53459800|53461015:53461143	A3SS	ENSG00000197111.15	PCBP2	protein_coding	76	50	0.00787534	0.00307692	-0.00479841	0.010714	0.0614474	Excluded.Primary	Excluded.Primary	9	1	TRUE
chr17:44037412:44037538:-@chr17:44036862:44037102:-@chr17:44036167:44036300	SE	ENSG00000161654.9	LSM12	protein_coding	60	26	0.0499867	0.0365582	-0.0134285	0.010725	0.0614474	Excluded.Dispersed	Excluded.Dispersed	17	2	FALSE
chr2:227328678:227328789|227329783:+@chr2:227330626:227330846	A5SS	ENSG00000168958.19	MFF	protein_coding	67	25	0.0355464	0.0173077	-0.0182387	0.010725	0.0614474	Excluded.Dispersed	Excluded.Dispersed	15	1	FALSE
chr19:1036416:1036562:+@chr19:1036879:1037000:+@chr19:1037625:1038962	SE	ENSG00000064666.15	CNN2	protein_coding	68	36	0.0208913	0.00554163	-0.0153497	0.010732	0.0614474	Excluded.Dispersed	Excluded.Primary	14	2	FALSE
chr12:124913320:124913235:-@chr12:124912778:124912735	RI	ENSG00000150991.15	UBC	protein_coding	83	53	0.909824	0.894014	-0.0158103	0.010764	0.0615608	Included.Dispersed	Included.Dispersed	83	52	FALSE
chr11:62761795:62761904:+@chr11:62762542:62762866	RI	ENSG00000168002.12	POLR2G	protein_coding	83	48	0.0115336	0.00740206	-0.00413156	0.010841	0.0619067	Excluded.Primary	Excluded.Dispersed	70	31	FALSE
chr8:103427097:103427252:+@chr8:103430612:103430689	RI	ENSG00000164934.14	DCAF13	protein_coding	83	26	0.00372011	0.0386495	0.0349294	0.010849	0.0619067	Excluded.Primary	Excluded.Dispersed	62	13	FALSE
chr19:39834813:39834668:-@chr19:39834562:39834458	RI	ENSG00000105202.9	FBL	protein_coding	77	35	0.00161663	0.000265695	-0.00135093	0.010871	0.0619622	Excluded.Primary	Excluded.Primary	51	16	FALSE
chr6:75621532:75621625:+@chr6:75621927:75621971:+@chr6:75623900:75623960	SE	ENSG00000112701.18	SENP6	protein_coding	56	25	0.0205041	0	-0.0205041	0.010974	0.0624788	Excluded.Dispersed	Excluded.Primary	8	0	TRUE
chr11:47482695:47482856:-@chr11:47478940|47478952:47478877	A3SS	ENSG00000149187.18	CELF1	protein_coding	58	28	0.390511	0.590338	0.199827	0.010999	0.0625506	Multimodal	Included.Dispersed	0	0	FALSE
chr16:30070117:30070218:+@chr16:30070278:30070457	RI	ENSG00000149925.20	ALDOA	protein_coding	82	52	0.710687	0.654586	-0.0561011	0.011113	0.0631278	Included.Dispersed	Middle	0	0	FALSE
chr12:124913191:124913320:-@chr12:124912507:124912734:-@chr12:124911704:124911822	SE	ENSG00000150991.15	UBC	protein_coding	57	25	0.962579	0.911049	-0.0515297	0.011135	0.0631817	Included.Dispersed	Included.Dispersed	40	19	FALSE
chr6:34244831:34244951:+@chr6:34245797:34246231	RI	ENSG00000137309.19	HMGA1	protein_coding	81	46	0.688403	0.631655	-0.0567478	0.011182	0.0633772	Included.Dispersed	Middle	0	0	FALSE
chr12:6970825:6970417:-@chr12:6970280:6970196	RI	ENSG00000215021.8	PHB2	protein_coding	81	47	0.00161339	0.000690508	-0.000922886	0.011298	0.0639629	Excluded.Primary	Excluded.Primary	63	28	FALSE
chr17:41690782:41690819:+@chr17:41690903:41692668	RI	ENSG00000173812.11	EIF1	protein_coding	83	53	0.989311	0.985716	-0.00359551	0.011376	0.0643324	Included.Primary	Included.Primary	80	53	FALSE
chr4:48904484:48904611:-@chr4:48899829:48899925:-@chr4:48897804:48897857	SE	ENSG00000145247.11	OCIAD2	protein_coding	82	40	0.92965	0.895528	-0.0341218	0.011436	0.0645779	Included.Dispersed	Included.Dispersed	57	9	FALSE
chr2:231711348:231711983:+@chr2:231712443:231712516:+@chr2:231712804:231713313	SE	ENSG00000187514.16	PTMA	protein_coding	83	53	0.993343	0.99512	0.00177756	0.011445	0.0645779	Included.Primary	Included.Primary	46	6	FALSE
chr20:5113103:5112730|5112961:-@chr20:5109332:5109445	A5SS	ENSG00000089063.15	TMEM230	protein_coding	55	29	0.107582	0.0762402	-0.0313416	0.011515	0.0649004	Excluded.Dispersed	Excluded.Dispersed	20	4	FALSE
chr15:63062576:63062645:+@chr15:63064064|63071090:63071915	A3SS	ENSG00000140416.21	TPM1	protein_coding	66	28	0.249462	0.416495	0.167033	0.011586	0.0652278	Excluded.Dispersed	Excluded.Dispersed	55	20	FALSE
chr8:100709459:100709731:-@chr8:100709136:100709223|100706694:100706722	ALE	ENSG00000070756.16	PABPC1	protein_coding	83	48	0.818362	0.722902	-0.0954598	0.011652	0.0655263	Included.Dispersed	Multimodal	0	0	FALSE
chr5:154941217:154941265:+@chr5:154950803|154950821:154950938	A3SS	ENSG00000082515.18	MRPL22	protein_coding	78	51	0.00925326	0.0146532	0.00539994	0.011861	0.0666274	Excluded.Dispersed	Excluded.Dispersed	5	9	TRUE
chr1:165631234:165631293|165632240:165632274:+@chr1:165649841:165649964	AFE	ENSG00000143198.13	MGST3	protein_coding	81	51	0.00954223	0.000338066	-0.00920417	0.011945	0.0670247	Excluded.Primary	Excluded.Primary	9	1	TRUE
chr11:62761795:62761904:+@chr11:62762542:62762742:+@chr11:62762867:62763026	SE	ENSG00000168002.12	POLR2G	protein_coding	41	41	0.0104491	0.00587173	-0.00457741	0.011974	0.0671129	Excluded.Primary	Excluded.Dispersed	6	1	TRUE
chr5:181244209:181243680|181243692:-@chr5:181242174:181242345	A5SS	ENSG00000204628.11	RACK1	protein_coding	83	53	0.00660501	0.0214422	0.0148372	0.012006	0.0672176	Excluded.Primary	Excluded.Dispersed	27	9	FALSE
chr1:154966162:154966231:-@chr1:154966077|154966080:154965946	A3SS	ENSG00000160691.18	SHC1	protein_coding	69	27	0.545625	0.541729	-0.00389611	0.01215	0.0679485	Multimodal	Bimodal	0	0	FALSE
chr12:93467483:93468598:+@chr12:93469192:93469355	RI	ENSG00000198015.13	MRPL42	protein_coding	81	34	0.00599669	0.00336897	-0.00262772	0.012289	0.0686498	Excluded.Primary	Excluded.Primary	81	31	FALSE
chr12:46362638:46362494:-@chr12:46362381:46362284	RI	ENSG00000134294.14	SLC38A2	protein_coding	77	38	0.0144955	0.0117383	-0.00275722	0.012462	0.0695393	Excluded.Dispersed	Excluded.Dispersed	62	22	FALSE
chr7:87162882:87163617:+@chr7:87164254:87164331:+@chr7:87164934:87165050	SE	ENSG00000135164.18	DMTF1	protein_coding	54	30	0	0.0474359	0.0474359	0.012537	0.0698806	Excluded.Primary	Excluded.Dispersed	0	2	TRUE
chr22:29272380:29272431:+@chr22:29273738|29273741:29273864	A3SS	ENSG00000182944.17	EWSR1	protein_coding	78	33	0.0242499	0.0199862	-0.00426367	0.012578	0.0700319	Excluded.Dispersed	Excluded.Dispersed	21	3	FALSE
chr12:22684882:22685042:+@chr12:22685599:22690665	RI	ENSG00000139163.15	ETNK1	protein_coding	41	33	0.602379	0.714431	0.112052	0.012605	0.0701049	Multimodal	Multimodal	0	0	FALSE
chr12:120210930:120211106:+@chr12:120212375:120213231	RI	ENSG00000255857.6	PXN-AS1	lncRNA	45	29	0.180059	0.138508	-0.0415512	0.012665	0.0703611	Excluded.Dispersed	Excluded.Dispersed	43	21	FALSE
chr5:119452497:119452633|119452821:+@chr5:119456315:119456368	A5SS	ENSG00000133835.16	HSD17B4	protein_coding	64	29	0.0417312	0.0242445	-0.0174867	0.012695	0.0704503	Excluded.Dispersed	Excluded.Dispersed	16	2	FALSE
chr12:31298077:31298224:-@chr12:31296910:31297044:-@chr12:31295234:31295333	SE	ENSG00000139146.14	SINHCAF	protein_coding	79	45	0.00569501	0.00636411	0.000669104	0.012715	0.0704838	Excluded.Primary	Excluded.Dispersed	10	1	FALSE
chr4:39457597:39457681|39456406:39457125:-@chr4:39454864:39454944	AFE	ENSG00000163682.16	RPL9	protein_coding	83	53	0.99341	0.991931	-0.0014791	0.012781	0.070772	Included.Primary	Included.Primary	81	52	FALSE
chr2:38748157:38748047|38748056:-@chr2:38746694:38746747	A5SS	ENSG00000115875.19	SRSF7	protein_coding	83	51	0.942816	0.900294	-0.0425224	0.012813	0.0708715	Included.Dispersed	Included.Dispersed	60	20	FALSE
chr14:30622327:30622399|30622328:30622462:+@chr14:30628209:30628279	AFE	ENSG00000092108.20	SCFD1	protein_coding	50	29	0.0534003	0	-0.0534003	0.012868	0.0710978	Excluded.Dispersed	Excluded.Primary	6	0	TRUE
chr15:45587379:45587525|45587825:45587876:+@chr15:45592135:45592276	AFE	ENSG00000104164.10	BLOC1S6	protein_coding	42	33	0.138655	0.0206381	-0.118017	0.012947	0.0714561	Excluded.Dispersed	Excluded.Dispersed	11	3	FALSE
chr7:97872351:97872408|97871719:97872131:-@chr7:97869778:97869813	AFE	ENSG00000070669.17	ASNS	protein_coding	42	37	0.00917108	0.0394668	0.0302957	0.012966	0.0714829	Excluded.Dispersed	Excluded.Dispersed	2	7	TRUE
chr1:202766926:202767060:-@chr1:202766397:202766504:-@chr1:202764049:202764145	SE	ENSG00000117139.17	KDM5B	protein_coding	66	31	0.0630386	0.06024	-0.00279855	0.01307	0.0719776	Excluded.Dispersed	Excluded.Dispersed	28	6	FALSE
chr6:75241265:75241123|75241176:-@chr6:75240301:75240385	A5SS	ENSG00000112695.11	COX7A2	protein_coding	83	53	0.00592115	0.00449295	-0.0014282	0.013087	0.0719928	Excluded.Primary	Excluded.Primary	19	5	FALSE
chr2:135753539:135753567:+@chr2:135754159:135754277	RI	ENSG00000144224.17	UBXN4	protein_coding	81	40	0.0467111	0.0345334	-0.0121777	0.013167	0.072354	Excluded.Dispersed	Excluded.Dispersed	61	20	FALSE
chr17:16439016:16440253:+@chr17:16441074:16441130:+@chr17:16441368:16442076	SE	ENSG00000175061.18	SNHG29	lncRNA	82	51	0.928598	0.966722	0.0381245	0.013333	0.0731866	Included.Dispersed	Included.Dispersed	54	14	FALSE
chr17:64502549:64502439:-@chr17:64502223:64502162	RI	ENSG00000108654.14	DDX5	protein_coding	83	50	0.0231291	0.0109566	-0.0121724	0.013361	0.0732606	Excluded.Dispersed	Excluded.Dispersed	78	42	FALSE
chr18:57621708:57622218:-@chr18:57620648|57620651:57620569	A3SS	ENSG00000134440.12	NARS	protein_coding	79	41	0.785046	0.720964	-0.0640826	0.01356	0.0742711	Included.Dispersed	Included.Dispersed	71	28	FALSE
chr12:120496113:120496216:+@chr12:120496416:120496553	RI	ENSG00000088986.11	DYNLL1	protein_coding	83	53	0.0070403	0.0135825	0.00654224	0.013614	0.0744861	Excluded.Primary	Excluded.Primary	83	53	FALSE
chr16:30076315:30076475:+@chr16:30081200|30081259:30081310	A3SS	ENSG00000149923.14	PPP4C	protein_coding	70	31	0.019911	0.00953079	-0.0103803	0.013655	0.0746296	Excluded.Dispersed	Excluded.Dispersed	16	2	FALSE
chr6:13320908:13321095:-@chr6:13318098:13318193:-@chr6:13316571:13316708	SE	ENSG00000145979.18	TBC1D7	protein_coding	68	29	0.0180385	0	-0.0180385	0.013887	0.0758155	Excluded.Dispersed	Excluded.Primary	8	0	TRUE
chr15:63062576:63062645:+@chr15:63064064:63065278|63071090:63071190	ALE	ENSG00000140416.21	TPM1	protein_coding	73	28	0.267946	0.416495	0.148548	0.013934	0.07599	Excluded.Dispersed	Excluded.Dispersed	62	20	FALSE
chr3:129171634:129171771:-@chr3:129171508|129171538:129171446	A3SS	ENSG00000169714.16	CNBP	protein_coding	81	47	0.930562	0.933805	0.00324298	0.013965	0.0760769	Included.Dispersed	Included.Dispersed	53	9	FALSE
chr12:93467483:93467770:+@chr12:93468388:93468598	RI	ENSG00000198015.13	MRPL42	protein_coding	83	41	0.00485445	0	-0.00485445	0.013999	0.0761799	Excluded.Primary	Excluded.Primary	7	0	TRUE
chr12:6668115:6668017:-@chr12:6667962:6666648	RI	ENSG00000126746.17	ZNF384	protein_coding	78	30	0.00997513	0.0016129	-0.00836223	0.01403	0.0762664	Excluded.Primary	Excluded.Primary	14	1	FALSE
chr12:56160243:56160320:+@chr12:56160626:56160945|56161387:56161465	ALE	ENSG00000092841.18	MYL6	protein_coding	83	53	0.0158186	0.0287812	0.0129627	0.01408	0.0764559	Excluded.Primary	Excluded.Dispersed	61	32	FALSE
chr16:87402923:87403315:+@chr16:87403453:87404779	RI	ENSG00000140941.13	MAP1LC3B	protein_coding	43	34	0.687199	0.75985	0.072651	0.014215	0.0771061	Included.Dispersed	Included.Dispersed	42	33	FALSE
chr8:41505911:41506012:+@chr8:41507054|41507059:41507121	A3SS	ENSG00000147533.16	GOLGA7	protein_coding	66	31	0.0796972	0.0833333	0.00363608	0.014247	0.0771967	Excluded.Dispersed	Excluded.Dispersed	22	4	FALSE
chrX:103685171:103685260:-@chrX:103678600|103678651:103678499	A3SS	ENSG00000123562.17	MORF4L2	protein_coding	82	44	0.401299	0.40637	0.00507154	0.014407	0.07798	Middle	Multimodal	0	0	FALSE
chr5:131165485:131165060|131165095:-@chr5:131162572:131162676	A5SS	ENSG00000169567.11	HINT1	protein_coding	83	53	0.00531103	0.00444141	-0.000869622	0.014441	0.0779968	Excluded.Primary	Excluded.Primary	19	5	FALSE
chr5:131165095:131165240|131165060:131165220:-@chr5:131162572:131162676	AFE	ENSG00000169567.11	HINT1	protein_coding	83	53	0.00531103	0.00444141	-0.000869622	0.014441	0.0779968	Excluded.Primary	Excluded.Primary	19	5	FALSE
chr7:35801039:35801270:+@chr7:35831492|35831495:35831496	A3SS	ENSG00000122545.19	2007-09-01	protein_coding	77	41	0.648736	0.535957	-0.112779	0.014681	0.0792084	Multimodal	Multimodal	0	0	FALSE
chrX:24077344:24078168:+@chrX:24078560:24078810	RI	ENSG00000130741.11	EIF2S3	protein_coding	75	44	0.777476	0.825444	0.0479677	0.014875	0.0801694	Included.Dispersed	Included.Dispersed	74	44	FALSE
chr11:67401727:67401385:-@chr11:67401199:67401068	RI	ENSG00000172531.15	PPP1CA	protein_coding	78	39	0.00794791	0.00433709	-0.00361082	0.014928	0.0803693	Excluded.Primary	Excluded.Primary	68	27	FALSE
chr11:62854938:62854888:-@chr11:62854551:62854519	RI	ENSG00000255717.7	SNHG1	lncRNA	78	36	0.106627	0.0765665	-0.0300609	0.015014	0.0807462	Excluded.Dispersed	Excluded.Dispersed	76	34	FALSE
chr5:179617110:179617060:-@chr5:179616958:179616869	RI	ENSG00000169045.17	HNRNPH1	protein_coding	62	31	0.36205	0.428835	0.0667851	0.015053	0.0808698	Multimodal	Multimodal	0	0	FALSE
chr15:72231116:72231203:-@chr15:72221168:72221284:-@chr15:72218944:72219110	SE	ENSG00000067225.18	PKM	protein_coding	80	48	0.00159492	0.0020803	0.00048538	0.015224	0.0817016	Excluded.Primary	Excluded.Primary	2	5	TRUE
chr2:70227735:70227822:-@chr2:70225328:70225393:-@chr2:70224554:70224629	SE	ENSG00000116001.16	TIA1	protein_coding	59	32	0.0979979	0.0363128	-0.061685	0.01528	0.0818871	Excluded.Dispersed	Excluded.Dispersed	13	2	FALSE
chr17:5425971:5426299|5428211:+@chr17:5432542:5432876	A5SS	ENSG00000129197.14	RPAIN	protein_coding	64	40	0.735501	0.869232	0.133731	0.015291	0.0818871	Included.Dispersed	Included.Dispersed	47	12	FALSE
chr6:31669097:31669172:+@chr6:31669319:31669508	RI	ENSG00000204435.13	CSNK2B	protein_coding	82	47	0.030613	0.0470446	0.0164316	0.01554	0.0831324	Excluded.Dispersed	Excluded.Dispersed	75	42	FALSE
chr7:99466129:99466161|99466111:99466331:-@chr7:99460086:99460193	AFE	ENSG00000241468.7	ATP5MF	protein_coding	83	53	0.316074	0.299291	-0.0167829	0.015604	0.083301	Excluded.Dispersed	Excluded.Dispersed	83	52	FALSE
chr20:49278642:49278716|49278738:+@chr20:49279104:49279208	A5SS	ENSG00000177410.13	ZFAS1	lncRNA	82	53	0.0956064	0.0995395	0.00393313	0.015611	0.083301	Excluded.Dispersed	Excluded.Dispersed	59	26	FALSE
chr1:154170400:154170469:-@chr1:154158612:154159048|154157583:154157721	ALE	ENSG00000143549.21	TPM3	protein_coding	81	31	0.0220821	0.0327238	0.0106417	0.015621	0.083301	Excluded.Dispersed	Excluded.Dispersed	18	2	FALSE
chr3:41224021:41224081:+@chr3:41224190:41224321:+@chr3:41224526:41224753	SE	ENSG00000168036.18	CTNNB1	protein_coding	75	47	0.0443466	0.0425068	-0.00183975	0.01564	0.0833143	Excluded.Dispersed	Excluded.Dispersed	26	8	FALSE
chr17:16440185:16440253:+@chr17:16441074|16441368:16442076	A3SS	ENSG00000175061.18	SNHG29	lncRNA	82	51	0.925836	0.965006	0.0391705	0.015826	0.0842163	Included.Dispersed	Included.Dispersed	54	14	FALSE
chr22:37956773:37956842|37956901:+@chr22:37959346:37959476	A5SS	ENSG00000100142.15	POLR2F	protein_coding	82	34	0.0197625	0.0055849	-0.0141776	0.015877	0.0843988	Excluded.Dispersed	Excluded.Primary	17	2	FALSE
chr7:43729429:43729717:-@chr7:43650612:43650712:-@chr7:43647228:43648652	SE	ENSG00000106603.18	COA1	protein_coding	74	39	0.0385432	0.0744267	0.0358835	0.015903	0.0844481	Excluded.Dispersed	Excluded.Dispersed	22	5	FALSE
chr2:152716126:152714550|152715995:-@chr2:152694542:152694622	A5SS	ENSG00000196504.16	PRPF40A	protein_coding	82	49	0.0189226	0.0268035	0.00788098	0.01615	0.0856539	Excluded.Dispersed	Excluded.Dispersed	15	3	FALSE
chr8:54101755:54101828|54101350:54101444:-@chr8:54100908:54100939	AFE	ENSG00000120992.18	LYPLA1	protein_coding	76	36	0.090049	0.137004	0.0469548	0.016164	0.0856539	Excluded.Dispersed	Excluded.Dispersed	34	9	FALSE
chr11:85635667:85635778:+@chr11:85636046:85636539	RI	ENSG00000171204.12	TMEM126B	protein_coding	77	31	0.042662	0.109455	0.0667925	0.016269	0.08612	Excluded.Dispersed	Excluded.Dispersed	68	23	FALSE
chr20:505118:505229:-@chr20:500031:500115:-@chr20:499833:499934	SE	ENSG00000101266.19	CSNK2A1	protein_coding	66	27	0.0270543	0	-0.0270543	0.016288	0.0861247	Excluded.Dispersed	Excluded.Primary	8	0	TRUE
chr19:39435708:39435607|39435658:-@chr19:39433665:39433761	A5SS	ENSG00000105193.9	RPS16	protein_coding	83	53	0.980366	0.981724	0.00135712	0.016304	0.0861247	Included.Primary	Included.Primary	79	38	FALSE
chr4:99950355:99949663:-@chr4:99949386:99949273	RI	ENSG00000164032.12	H2AFZ	protein_coding	83	53	0.00191864	0.00811769	0.00619906	0.016453	0.086821	Excluded.Primary	Excluded.Primary	83	53	FALSE
chr12:10609831:10609941:-@chr12:10609098:10609383:-@chr12:10607854:10607936	SE	ENSG00000111196.10	MAGOHB	protein_coding	74	25	0.0691328	0.0976049	0.0284721	0.016599	0.0874999	Excluded.Dispersed	Excluded.Dispersed	28	4	FALSE
chr7:99466324:99466111|99466129:-@chr7:99460086:99460193	A5SS	ENSG00000241468.7	ATP5MF	protein_coding	82	52	0.315863	0.294058	-0.0218058	0.016783	0.0883776	Excluded.Dispersed	Excluded.Dispersed	82	51	FALSE
chr2:159712499:159712606|159712523:159712661:+@chr2:159729009:159729175	AFE	ENSG00000136536.15	2007-03-01	protein_coding	65	37	0.60746	0.658679	0.0512197	0.016801	0.0883803	Multimodal	Included.Dispersed	0	0	FALSE
chr2:189786637:189784269:-@chr2:189783123:189783014	RI	ENSG00000128699.14	ORMDL1	protein_coding	54	33	0.366251	0.333374	-0.0328774	0.016928	0.0889557	Multimodal	Excluded.Dispersed	0	0	FALSE
chr12:98593979:98594135:+@chr12:98595433:98595661:+@chr12:98595727:98595848:+@chr12:98597856:98598035	MXE	ENSG00000075415.12	SLC25A3	protein_coding	78	43	0.00462881	0	-0.00462881	0.016962	0.0890417	Excluded.Primary	Excluded.Primary	6	0	TRUE
chr18:10534466:10534496:+@chr18:10538860|10539762:10539871	A3SS	ENSG00000134265.13	NAPG	protein_coding	38	31	0.0728268	0.068531	-0.00429586	0.01703	0.0893058	Excluded.Dispersed	Excluded.Dispersed	11	3	FALSE
chr19:54102855:54102888|54102885:54102959:+@chr19:54103114:54103188	AFE	ENSG00000170906.15	NDUFA3	protein_coding	78	38	0.0126361	0.00877193	-0.00386416	0.01707	0.0894227	Excluded.Dispersed	Excluded.Dispersed	11	1	FALSE
chr14:52708483:52708522:+@chr14:52708764:52709089	RI	ENSG00000100519.12	PSMC6	protein_coding	82	44	0.00225143	2.60379e-05	-0.00222539	0.017131	0.0896493	Excluded.Primary	Excluded.Primary	10	1	FALSE
chr4:118279389:118279431:+@chr4:118279624:118285316	RI	ENSG00000269893.8	SNHG8	lncRNA	73	29	0.0076787	1.92347e-05	-0.00765947	0.017627	0.0921494	Excluded.Dispersed	Excluded.Primary	20	3	FALSE
chr6:42886256:42886470:+@chr6:42887160:42889925	RI	ENSG00000146223.14	RPL7L1	protein_coding	71	28	0.563448	0.556916	-0.00653266	0.017665	0.0922526	Middle	Multimodal	0	0	FALSE
chr8:98044943:98045088:-@chr8:98042718|98042775:98042645	A3SS	ENSG00000156482.11	RPL30	protein_coding	83	53	0.970144	0.973816	0.00367199	0.017772	0.0927155	Included.Primary	Included.Primary	81	40	FALSE
chr5:53603452:53603530:+@chr5:53604724:53604895:+@chr5:53646233:53646405	SE	ENSG00000164258.12	NDUFS4	protein_coding	75	48	0.0526026	0.0637304	0.0111278	0.017848	0.0930159	Excluded.Dispersed	Excluded.Dispersed	23	7	FALSE
chr8:86506995:86507112:-@chr8:86494829:86494966:-@chr8:86488552:86488639	SE	ENSG00000176623.12	RMDN1	protein_coding	59	29	0.011138	0.0936956	0.0825576	0.017896	0.0931699	Excluded.Dispersed	Excluded.Dispersed	1	3	TRUE
chr2:171687501:171687627|171687792:171687873:+@chr2:171690147:171690263	AFE	ENSG00000077380.15	DYNC1I2	protein_coding	61	41	0.638279	0.503864	-0.134416	0.018065	0.0939529	Multimodal	Multimodal	0	0	FALSE
chr21:29067071:29066891:-@chr21:29066777:29066716	RI	ENSG00000156261.13	CCT8	protein_coding	83	50	0.000658438	0.000298989	-0.000359449	0.018093	0.0940017	Excluded.Primary	Excluded.Primary	62	26	FALSE
chr17:81891732:81891833:+@chr17:81893552:81893614:+@chr17:81894467:81894586	SE	ENSG00000141552.17	ANAPC11	protein_coding	63	36	0.676902	0.741323	0.064421	0.018154	0.0942217	Included.Dispersed	Included.Dispersed	63	33	FALSE
chr5:134388325:134388413:+@chr5:134388977:134389052:+@chr5:134390225:134391992	SE	ENSG00000119048.7	UBE2B	protein_coding	71	43	0	0.0149513	0.0149513	0.018173	0.0942235	Excluded.Primary	Excluded.Dispersed	0	2	TRUE
chr8:144426208:144426026:-@chr8:144425772:144425683	RI	ENSG00000160948.14	VPS28	protein_coding	49	33	0.0144402	0.0640902	0.04965	0.018194	0.0942356	Excluded.Dispersed	Excluded.Dispersed	13	16	FALSE
chr13:110906124:110904745:-@chr13:110903539:110900530	RI	ENSG00000088448.14	ANKRD10	protein_coding	69	33	0.30813	0.447963	0.139834	0.018611	0.0962967	Multimodal	Bimodal	0	0	FALSE
chr8:124518881:124518742|124518818:-@chr8:124515887:124516030	A5SS	ENSG00000147687.19	TATDN1	protein_coding	77	37	0.0321755	0.0525569	0.0203814	0.01865	0.0963997	Excluded.Dispersed	Excluded.Dispersed	26	6	FALSE
chr11:61967700:61967458:-@chr11:61967371:61967312	RI	ENSG00000167996.16	FTH1	protein_coding	83	53	0.967647	0.977763	0.0101163	0.018928	0.0977366	Included.Primary	Included.Primary	80	49	FALSE
chr15:24967932:24968082:+@chr15:24974311|24974387:24974456	A3SS	ENSG00000128739.22	SNRPN	protein_coding	83	53	0.986698	0.985653	-0.00104457	0.019088	0.0984132	Included.Primary	Included.Dispersed	46	7	FALSE
chr16:18788063:18788142:-@chr16:18786240:18786336:-@chr16:18782968:18784823	SE	ENSG00000134419.15	RPS15A	protein_coding	76	50	0.003556	0.00447467	0.000918677	0.019098	0.0984132	Excluded.Primary	Excluded.Primary	20	6	FALSE
chr1:156014961:156015069:-@chr1:156011887|156012565:156011810	A3SS	ENSG00000163479.14	SSR2	protein_coding	80	49	0	0.0020616	0.0020616	0.019118	0.0984158	Excluded.Primary	Excluded.Primary	0	2	TRUE
chr14:22830187:22830254:+@chr14:22833418:22833482:+@chr14:22834172:22835037	SE	ENSG00000172590.18	MRPL52	protein_coding	81	47	0.941878	0.94989	0.00801213	0.019234	0.0989121	Included.Dispersed	Included.Dispersed	57	13	FALSE
chr6:121446832:121448002:+@chr6:121448603:121449727	RI	ENSG00000152661.9	GJA1	protein_coding	81	30	0.779781	0.757716	-0.0220651	0.01955	0.100309	Included.Dispersed	Included.Dispersed	80	29	FALSE
chr18:79977598:79977701:-@chr18:79976718:79976787:-@chr18:79973525:79973856	SE	ENSG00000141759.15	TXNL4A	protein_coding	71	32	0.0213816	0	-0.0213816	0.019568	0.100309	Excluded.Dispersed	Excluded.Primary	7	0	TRUE
chr14:70359519:70359739:-@chr14:70342658:70342729:-@chr14:70329174:70329236	SE	ENSG00000133983.16	COX16	protein_coding	81	45	0.905665	0.942683	0.0370183	0.019584	0.100309	Included.Dispersed	Included.Dispersed	62	16	FALSE
chr1:109236391:109236548:+@chr1:109236805:109236870:+@chr1:109237244:109237373	SE	ENSG00000031698.13	SARS	protein_coding	53	37	0.00351775	0.0623491	0.0588314	0.019585	0.100309	Excluded.Primary	Excluded.Dispersed	1	4	TRUE
chr17:35820164:35820239|35820248:+@chr17:35820332:35820437	A5SS	ENSG00000270647.6	TAF15	protein_coding	77	27	0.834394	0.868813	0.0344191	0.019811	0.101286	Included.Dispersed	Included.Dispersed	57	6	FALSE
chr2:201072008:201072059:+@chr2:201072339:201072361:+@chr2:201078881:201079022	SE	ENSG00000119013.9	NDUFB3	protein_coding	56	36	0.0308306	0.000712251	-0.0301184	0.019816	0.101286	Excluded.Dispersed	Excluded.Primary	8	1	TRUE
chr11:47580525:47580622:+@chr11:47580835:47580984	RI	ENSG00000213619.10	NDUFS3	protein_coding	76	31	0.0123229	0.000470787	-0.0118521	0.019903	0.101628	Excluded.Dispersed	Excluded.Primary	54	16	FALSE
chr12:24948927:24949043|24902947:24903075:-@chr12:24901814:24901885	AFE	ENSG00000060982.15	BCAT1	protein_coding	75	36	0.0487938	0.0826852	0.0338914	0.01999	0.101871	Excluded.Dispersed	Excluded.Dispersed	34	9	FALSE
chr17:7572842:7572864|7573433:7573547:+@chr17:7574260:7574308	AFE	ENSG00000161960.15	EIF4A1	protein_coding	83	53	0.000675701	0	-0.000675701	0.020011	0.101871	Excluded.Primary	Excluded.Primary	5	0	TRUE
chr19:35648323:35648403|35648825:35648908:+@chr19:35651233:35651349	AFE	ENSG00000126267.11	COX6B1	protein_coding	83	53	0.000613333	0	-0.000613333	0.020011	0.101871	Excluded.Primary	Excluded.Primary	5	0	TRUE
chr17:74203582:74203710|74203694:74203745:+@chr17:74203918:74203958	AFE	ENSG00000172809.13	RPL38	protein_coding	83	53	0.912005	0.915134	0.00312846	0.020133	0.102372	Included.Primary	Included.Dispersed	83	53	FALSE
chr17:40642455:40642559:-@chr17:40639981:40640078:-@chr17:40637492:40637572	SE	ENSG00000073584.20	SMARCE1	protein_coding	74	46	0	0.00559981	0.00559981	0.02015	0.102372	Excluded.Primary	Excluded.Dispersed	0	2	TRUE
chr20:37199050:37199225:+@chr20:37200447:37200494:+@chr20:37203885:37203960	SE	ENSG00000118705.17	RPN2	protein_coding	78	35	0.00531593	0	-0.00531593	0.020191	0.102477	Excluded.Primary	Excluded.Primary	7	0	TRUE
chr2:38748047:38748157:-@chr2:38747062:38747130:-@chr2:38746694:38746747	SE	ENSG00000115875.19	SRSF7	protein_coding	81	48	0.0133232	0.0084905	-0.00483272	0.020283	0.102841	Excluded.Primary	Excluded.Dispersed	17	4	FALSE
chr11:63996530:63996648:+@chr11:63996857:63996941	RI	ENSG00000167770.11	OTUB1	protein_coding	81	37	0.0766839	0.133729	0.0570454	0.020311	0.102879	Excluded.Dispersed	Excluded.Dispersed	75	29	FALSE
chr2:54974191:54973821:-@chr2:54973621:54973563	RI	ENSG00000115310.18	RTN4	protein_coding	74	46	0.0564424	0.0143642	-0.0420782	0.02037	0.103073	Excluded.Dispersed	Excluded.Dispersed	67	37	FALSE
chrX:154399338:154399594:+@chrX:154399803:154402339	RI	ENSG00000147403.16	RPL10	protein_coding	83	53	0.00458175	0.0030281	-0.00155365	0.02039	0.103073	Excluded.Primary	Excluded.Primary	83	53	FALSE
chr12:56106990:56107095:+@chr12:56107187:56107256	RI	ENSG00000170515.14	PA2G4	protein_coding	82	35	0.00258739	5.40307e-05	-0.00253336	0.020418	0.103111	Excluded.Primary	Excluded.Primary	12	1	FALSE
chr8:54022063:54022125|54021526:54021929:-@chr8:54010430:54010492	AFE	ENSG00000187735.14	TCEA1	protein_coding	81	31	0.0463838	0.00201613	-0.0443677	0.020443	0.103134	Excluded.Dispersed	Excluded.Primary	13	1	FALSE
chr2:159747805:159748113:+@chr2:159748819:159748903	RI	ENSG00000136536.15	2007-03-01	protein_coding	65	28	0.440445	0.41056	-0.0298848	0.020472	0.103177	Multimodal	Excluded.Dispersed	0	0	FALSE
chr20:58898941:58898985:+@chr20:58903528|58903531:58903585	A3SS	ENSG00000087460.25	GNAS	protein_coding	68	32	0.102255	0.120495	0.0182399	0.020512	0.103276	Excluded.Dispersed	Excluded.Dispersed	39	11	FALSE
chr3:180962883:180962940:+@chr3:180963028:180963090	RI	ENSG00000114416.18	FXR1	protein_coding	67	38	0.0997184	0.138741	0.0390229	0.020669	0.103963	Excluded.Dispersed	Excluded.Dispersed	45	19	FALSE
chr2:227328678:227328789:+@chr2:227329606:227329783:+@chr2:227330626:227330700	SE	ENSG00000168958.19	MFF	protein_coding	59	25	0.0450344	0.0154167	-0.0296177	0.020757	0.104301	Excluded.Dispersed	Excluded.Dispersed	12	1	FALSE
chr14:69767157:69767251|69767182:69767380:+@chr14:69768138:69768282	AFE	ENSG00000100650.15	SRSF5	protein_coding	74	43	0.257596	0.233843	-0.0237532	0.021052	0.105679	Excluded.Dispersed	Excluded.Dispersed	53	21	FALSE
chr19:8320857:8320906:-@chr19:8319301:8319394:-@chr19:8316496:8316645	SE	ENSG00000267855.5	NDUFA7	protein_coding	78	49	0.00579898	0	-0.00579898	0.02115	0.10589	Excluded.Primary	Excluded.Primary	5	0	TRUE
chr20:50096672:50096820:-@chr20:50096483:50096534:-@chr20:50084129:50084254	SE	ENSG00000244687.11	UBE2V1	protein_coding	78	49	0.010202	0	-0.010202	0.02115	0.10589	Excluded.Dispersed	Excluded.Primary	5	0	TRUE
chrX:15845379:15845516:-@chrX:15831443:15831568|15825806:15827372	ALE	ENSG00000182287.14	AP1S2	protein_coding	80	51	0.594139	0.47692	-0.117219	0.02116	0.10589	Multimodal	Multimodal	0	0	FALSE
chr2:203366877:203367044:+@chr2:203376057:203376132:+@chr2:203380208:203380274	SE	ENSG00000138443.16	ABI2	protein_coding	46	29	0.0856741	0.00470219	-0.0809719	0.021192	0.10589	Excluded.Dispersed	Excluded.Primary	8	1	TRUE
chr2:159712457:159712606|159712661:+@chr2:159729009:159729175	A5SS	ENSG00000136536.15	2007-03-01	protein_coding	59	35	0.615941	0.659175	0.0432342	0.021212	0.10589	Multimodal	Included.Dispersed	0	0	FALSE
chrX:136879453:136879319:-@chrX:136879123:136879017	RI	ENSG00000147274.14	RBMX	protein_coding	81	47	0.00220292	0.000622607	-0.00158031	0.02122	0.10589	Excluded.Primary	Excluded.Primary	44	17	FALSE
chr18:3247813:3247909:+@chr18:3249361:3249443:+@chr18:3253233:3253428	SE	ENSG00000101608.12	MYL12A	protein_coding	75	48	0.000782609	0.00721275	0.00643014	0.021277	0.10607	Excluded.Primary	Excluded.Primary	3	6	TRUE
chr15:74937915:74938083:-@chr15:74929116:74929232:-@chr15:74926766:74926887	SE	ENSG00000178741.12	COX5A	protein_coding	81	53	0.984539	0.98738	0.00284146	0.021337	0.106264	Included.Primary	Included.Dispersed	51	9	FALSE
chr12:53471638:53471807:+@chr12:53474869:53476070|53479406:53479614	ALE	ENSG00000197111.15	PCBP2	protein_coding	83	52	0.00386476	0	-0.00386476	0.021491	0.106926	Excluded.Primary	Excluded.Primary	5	0	TRUE
chr8:63024186:63024080:-@chr8:63023997:63023907	RI	ENSG00000137563.12	GGH	protein_coding	64	32	0.000667261	0.000239177	-0.000428085	0.021532	0.107024	Excluded.Primary	Excluded.Primary	18	16	FALSE
chr12:54284258:54284317:+@chr12:54284549:54285906	RI	ENSG00000135486.17	HNRNPA1	protein_coding	83	53	0.0103735	0.00651699	-0.00385655	0.0217	0.107752	Excluded.Primary	Excluded.Primary	82	51	FALSE
chr19:54103114:54103188:+@chr19:54105597:54105703:+@chr19:54105934:54106011	SE	ENSG00000170906.15	NDUFA3	protein_coding	72	41	0.0189601	0.0155751	-0.00338496	0.021721	0.107752	Excluded.Dispersed	Excluded.Dispersed	15	3	FALSE
chr14:90397029:90397233:+@chr14:90398991:90399087:+@chr14:90400065:90400095	SE	ENSG00000198668.12	CALM1	protein_coding	79	49	0.00782021	0.00563184	-0.00218837	0.021812	0.108097	Excluded.Primary	Excluded.Primary	14	3	FALSE
chr8:42349016:42349090:+@chr8:42349988|42350007:42350065	A3SS	ENSG00000070501.12	POLB	protein_coding	58	37	0	0.0271734	0.0271734	0.021897	0.108412	Excluded.Primary	Excluded.Dispersed	0	2	TRUE
chr7:128739292:128739432:+@chr7:128747553:128748367:+@chr7:128748573:128748804	SE	ENSG00000128595.17	CALU	protein_coding	53	34	0.0210058	0.00348297	-0.0175228	0.022079	0.109206	Excluded.Dispersed	Excluded.Primary	8	1	TRUE
chr17:5426236:5426299:+@chr17:5428071:5428355|5432542:5432876	ALE	ENSG00000129197.14	RPAIN	protein_coding	63	40	0.710827	0.859677	0.14885	0.02215	0.10945	Included.Dispersed	Included.Dispersed	47	12	FALSE
chr2:241351943:241352914:+@chr2:241353292:241354027	RI	ENSG00000168385.18	2002-09-01	protein_coding	80	40	0.432689	0.515075	0.0823858	0.022199	0.109585	Middle	Multimodal	0	0	FALSE
chr11:62853833:62853801:-@chr11:62853590:62853552	RI	ENSG00000255717.7	SNHG1	lncRNA	79	35	0.0423769	0.000906154	-0.0414708	0.022252	0.109739	Excluded.Dispersed	Excluded.Primary	69	25	FALSE
chrX:101391016:101391046|101391202:101391235:+@chrX:101391459:101391564	AFE	ENSG00000241343.9	RPL36A	protein_coding	83	53	0.00371713	0.00310841	-0.000608715	0.022288	0.109809	Excluded.Primary	Excluded.Primary	11	2	FALSE
chr13:19993063:19993564:+@chr13:19993826:19993919	RI	ENSG00000121741.16	ZMYM2	protein_coding	73	31	0.63414	0.470176	-0.163964	0.022318	0.10985	Multimodal	Excluded.Dispersed	0	0	FALSE
chr8:56214598:56214667:+@chr8:56216389|56216433:56216506	A3SS	ENSG00000170791.17	CHCHD7	protein_coding	80	48	0.250538	0.345618	0.0950801	0.022385	0.110072	Excluded.Dispersed	Excluded.Dispersed	64	33	FALSE
chr11:8683202:8683265:+@chr11:8683961|8684006:8684081	A3SS	ENSG00000166441.13	RPL27A	protein_coding	83	53	0	4.71503e-05	4.71503e-05	0.022437	0.110114	Excluded.Primary	Excluded.Primary	0	2	TRUE
chr8:97805353:97805464:+@chr8:97815304|97815328:97815401	A3SS	ENSG00000104341.16	LAPTM4B	protein_coding	83	53	0	3.90549e-05	3.90549e-05	0.022437	0.110114	Excluded.Primary	Excluded.Primary	0	2	TRUE
chr21:25735314:25734939|25734989:-@chr21:25729631:25729801	A5SS	ENSG00000154723.12	ATP5PF	protein_coding	42	26	0.321428	0.296343	-0.0250842	0.022518	0.110404	Multimodal	Bimodal	0	0	FALSE
chr14:92121642:92121917:-@chr14:92118849:92118966:-@chr14:92117498:92117642	SE	ENSG00000183648.10	NDUFB1	protein_coding	67	45	0.0501778	0.0767714	0.0265936	0.022586	0.11063	Excluded.Dispersed	Excluded.Dispersed	28	11	FALSE
chr20:35699633:35699763:+@chr20:35700775|35700798:35700984	A3SS	ENSG00000125995.16	ROMO1	protein_coding	83	53	0.00302995	0.00408805	0.0010581	0.022655	0.11086	Excluded.Primary	Excluded.Primary	11	2	FALSE
chr12:130872066:130872126:+@chr12:130872584:130872629:+@chr12:130872836:130872920	SE	ENSG00000132341.12	RAN	protein_coding	83	52	0.986237	0.981335	-0.00490184	0.022718	0.111061	Included.Primary	Included.Dispersed	53	10	FALSE
chrX:155216419:155216575:+@chrX:155220163|155220183:155220307	A3SS	ENSG00000155959.11	VBP1	protein_coding	70	45	0	0.0116628	0.0116628	0.022802	0.111271	Excluded.Primary	Excluded.Dispersed	0	2	TRUE
chr17:5425971:5426299:+@chr17:5428071:5428211:+@chr17:5432542:5432876	SE	ENSG00000129197.14	RPAIN	protein_coding	58	39	0.722886	0.862136	0.139251	0.022805	0.111271	Included.Dispersed	Included.Dispersed	43	12	FALSE
chr7:5529161:5529400:-@chr7:5528671|5528719:5528281	A3SS	ENSG00000075624.16	ACTB	protein_coding	83	53	0.998272	0.997656	-0.000616369	0.022837	0.111319	Included.Primary	Included.Primary	77	44	FALSE
chr19:10119171:10119088:-@chr19:10118956:10118868	RI	ENSG00000130811.12	EIF3G	protein_coding	75	29	0.00959435	0.00250341	-0.00709093	0.023799	0.115897	Excluded.Dispersed	Excluded.Primary	62	18	FALSE
chr3:51995857:51995881|51995769:51995830:-@chr3:51995425:51995469	AFE	ENSG00000162244.11	RPL29	protein_coding	83	53	0.0029967	9.82704e-05	-0.00289843	0.023851	0.116038	Excluded.Primary	Excluded.Primary	8	1	TRUE
chr17:27306782:27306882:+@chr17:27307744|27309100:27309272	A3SS	ENSG00000109046.15	WSB1	protein_coding	59	39	0.180539	0.395804	0.215265	0.024077	0.117025	Excluded.Dispersed	Bimodal	0	0	FALSE
chr6:30723340:30724943:+@chr6:30725264:30725426	RI	ENSG00000196230.13	TUBB	protein_coding	83	52	0.828024	0.849508	0.0214837	0.024157	0.117301	Included.Dispersed	Included.Dispersed	83	51	FALSE
chr9:136850013:136850137:+@chr9:136850506:136850560:+@chr9:136850755:136851105	SE	ENSG00000054148.17	PHPT1	protein_coding	70	43	0.0379703	0.0408108	0.00284056	0.024476	0.118736	Excluded.Dispersed	Excluded.Dispersed	23	7	FALSE
chr2:27071654:27071601:-@chr2:27071463:27071326	RI	ENSG00000228474.6	OST4	protein_coding	83	53	0.0095263	0.00348053	-0.00604577	0.024503	0.118753	Excluded.Primary	Excluded.Primary	81	52	FALSE
chr12:49762873:49762979:+@chr12:49763916:49764775	RI	ENSG00000139644.13	TMBIM6	protein_coding	83	52	0.378954	0.338759	-0.0401944	0.024596	0.119089	Middle	Multimodal	0	0	FALSE
chr2:197503039:197503128:+@chr2:197503209:197503449	RI	ENSG00000115541.11	HSPE1	protein_coding	83	52	0.00251146	0.00286637	0.000354911	0.024709	0.119522	Excluded.Primary	Excluded.Primary	83	48	FALSE
chr22:37956773:37956842:+@chr22:37958374:37958471:+@chr22:37959346:37959476	SE	ENSG00000100142.15	POLR2F	protein_coding	80	34	0.00797478	0	-0.00797478	0.024743	0.119571	Excluded.Primary	Excluded.Primary	7	0	TRUE
chr7:100677498:100677660:+@chr7:100677752:100677818	RI	ENSG00000172354.10	GNB2	protein_coding	30	28	0.00442031	0.00102442	-0.00339588	0.024838	0.119916	Excluded.Primary	Excluded.Primary	14	22	FALSE
chr3:186786164:186786273:+@chr3:186786418:186786465:+@chr3:186786502:186786645:+@chr3:186787127:186787264	MXE	ENSG00000156976.17	EIF4A2	protein_coding	79	41	0.0272939	0.0198123	-0.00748161	0.025102	0.121075	Excluded.Dispersed	Excluded.Dispersed	13	2	FALSE
chr3:49098989:49098885:-@chr3:49098692:49098600	RI	ENSG00000172053.18	QARS	protein_coding	51	26	0.00125813	0.000113843	-0.00114428	0.025158	0.121229	Excluded.Primary	Excluded.Primary	23	6	FALSE
chr17:41867904:41867385:-@chr17:41867331:41866912	RI	ENSG00000131473.17	ACLY	protein_coding	52	31	0.773604	0.774987	0.0013827	0.025211	0.121368	Included.Dispersed	Included.Dispersed	43	14	FALSE
chr2:10784326:10783890:-@chr2:10783647:10783391	RI	ENSG00000143870.12	PDIA6	protein_coding	79	47	0.884935	0.918962	0.0340272	0.025296	0.121662	Included.Dispersed	Included.Dispersed	73	42	FALSE
chr1:156018270:156018368:-@chr1:156015069|156015073:156014961	A3SS	ENSG00000163479.14	SSR2	protein_coding	82	49	0.011804	0	-0.011804	0.025503	0.122541	Excluded.Dispersed	Excluded.Primary	5	0	TRUE
chr15:69452817:69453020:+@chr15:69453647:69453721:+@chr15:69455170:69455287	SE	ENSG00000137818.12	RPLP1	protein_coding	83	53	0.989509	0.987642	-0.00186752	0.025544	0.122621	Included.Primary	Included.Primary	80	42	FALSE
chr7:56052422:56052485:+@chr7:56054369:56054503:+@chr7:56055624:56055797	SE	ENSG00000146731.11	CCT6A	protein_coding	82	48	0.97554	0.995777	0.020237	0.025663	0.122922	Included.Dispersed	Included.Primary	36	1	FALSE
chr17:49414905:49414748|49414835:-@chr17:49413177:49413291	A5SS	ENSG00000167085.11	PHB	protein_coding	81	40	0.00155372	0	-0.00155372	0.025696	0.122922	Excluded.Primary	Excluded.Primary	6	0	TRUE
chr17:49414835:49414880|49414748:49414848:-@chr17:49413177:49413291	AFE	ENSG00000167085.11	PHB	protein_coding	81	40	0.00155372	0	-0.00155372	0.025696	0.122922	Excluded.Primary	Excluded.Primary	6	0	TRUE
chr12:76059798:76059878:-@chr12:76056158|76056161:76056033	A3SS	ENSG00000187109.14	NAP1L1	protein_coding	83	53	0.983228	0.988664	0.00543682	0.025704	0.122922	Included.Primary	Included.Dispersed	41	7	FALSE
chr9:136850013:136850137|136850560:+@chr9:136850755:136851105	A5SS	ENSG00000054148.17	PHPT1	protein_coding	80	46	0.0482656	0.0452078	-0.00305786	0.025862	0.12356	Excluded.Dispersed	Excluded.Dispersed	31	10	FALSE
chrX:48575561:48575667:+@chrX:48575922:48576083	RI	ENSG00000102317.18	RBM3	protein_coding	73	30	0.0121108	0.00506714	-0.00704361	0.02596	0.123828	Excluded.Dispersed	Excluded.Primary	12	1	FALSE
chr19:46605827:46605857:+@chr19:46605994:46606185:+@chr19:46608197:46608340	SE	ENSG00000160014.17	CALM3	protein_coding	66	44	0	0.00693648	0.00693648	0.025967	0.123828	Excluded.Primary	Excluded.Dispersed	0	2	TRUE
chr1:36224433:36224505:+@chr1:36225412:36225463:+@chr1:36259382:36259484	SE	ENSG00000054118.15	THRAP3	protein_coding	64	26	0.0227704	0.0128205	-0.00994993	0.026124	0.124459	Excluded.Dispersed	Excluded.Dispersed	12	1	FALSE
chr6:113970857:113970878|113970480:113970724:-@chr6:113959906:113960018	AFE	ENSG00000196591.12	HDAC2	protein_coding	81	48	0.0036158	0	-0.0036158	0.026242	0.124903	Excluded.Primary	Excluded.Primary	5	0	TRUE
chr8:100953269:100953341|100950406:100950540:-@chr8:100948596:100948900	AFE	ENSG00000164924.18	YWHAZ	protein_coding	50	31	0.0707918	0.0119171	-0.0588747	0.026402	0.125476	Excluded.Dispersed	Excluded.Dispersed	13	3	FALSE
chr20:543672:543835:-@chr20:527933:528049:-@chr20:508451:508660	SE	ENSG00000101266.19	CSNK2A1	protein_coding	65	27	0.125525	0.112195	-0.0133306	0.026412	0.125476	Excluded.Dispersed	Excluded.Dispersed	32	7	FALSE
chr12:46370776:46370857:-@chr12:46370512:46370627:-@chr12:46367267:46367340	SE	ENSG00000134294.14	SLC38A2	protein_coding	83	46	0.892639	0.872222	-0.020417	0.026568	0.126098	Included.Dispersed	Included.Dispersed	62	14	FALSE
chr2:177212749:177212805|177212772:177212871:+@chr2:177215539:177215661	AFE	ENSG00000170144.20	HNRNPA3	protein_coding	82	41	0.930767	0.925563	-0.0052047	0.026626	0.126255	Included.Dispersed	Included.Dispersed	72	22	FALSE
chr17:49706309:49705866:-@chr17:49705281:49705124	RI	ENSG00000121073.14	SLC35B1	protein_coding	64	28	0.00862511	0.0409028	0.0322777	0.026792	0.126923	Excluded.Dispersed	Excluded.Dispersed	29	20	FALSE
chr17:27306782:27306882:+@chr17:27307744:27307992|27309100:27309255	ALE	ENSG00000109046.15	WSB1	protein_coding	62	40	0.19391	0.394243	0.200333	0.026915	0.127386	Excluded.Dispersed	Bimodal	0	0	FALSE
chr8:100953269:100953341|100952850:100952993:-@chr8:100948596:100948900	AFE	ENSG00000164924.18	YWHAZ	protein_coding	81	46	0.70076	0.601922	-0.0988382	0.027008	0.127706	Included.Dispersed	Multimodal	0	0	FALSE
chr6:121446832:121447787:+@chr6:121448204:121449727	RI	ENSG00000152661.9	GJA1	protein_coding	80	29	0.511477	0.496965	-0.0145113	0.027269	0.128742	Middle	Multimodal	0	0	FALSE
chr11:61965515:61965369:-@chr11:61965105:61964987	RI	ENSG00000167996.16	FTH1	protein_coding	83	52	0.481585	0.512127	0.030542	0.027278	0.128742	Middle	Middle	0	0	FALSE
chr2:149587089:149587149:-@chr2:149584739:149584871:-@chr2:149582127:149582271	SE	ENSG00000168288.13	MMADHC	protein_coding	77	43	0.0183847	0.00688372	-0.011501	0.027305	0.128749	Excluded.Dispersed	Excluded.Dispersed	9	1	TRUE
chr2:55234119:55234204:+@chr2:55234831:55234962	RI	ENSG00000143947.13	RPS27A	protein_coding	83	53	0.00130117	0.000369249	-0.000931924	0.027401	0.129081	Excluded.Primary	Excluded.Primary	83	53	FALSE
chrX:15845379:15845516:-@chrX:15833444:15833524:-@chrX:15831106:15831568	SE	ENSG00000182287.14	AP1S2	protein_coding	68	47	0.483867	0.589751	0.105884	0.027582	0.129813	Middle	Multimodal	0	0	FALSE
chr4:102812973:102810370:-@chr4:102809855:102809792	RI	ENSG00000109332.20	UBE2D3	protein_coding	82	46	0.000621114	0.00591132	0.00529021	0.027728	0.130378	Excluded.Primary	Excluded.Dispersed	49	18	FALSE
chr1:19485436:19485485|19484190:19484664:-@chr1:19419661:19419750	AFE	ENSG00000077549.18	CAPZB	protein_coding	77	37	0.0159356	0	-0.0159356	0.028125	0.132122	Excluded.Dispersed	Excluded.Primary	6	0	TRUE
chr4:107720120:107720234|107719843:107720023:-@chr4:107701171:107701285	AFE	ENSG00000138801.9	PAPSS1	protein_coding	59	28	0.0172925	0	-0.0172925	0.028329	0.132957	Excluded.Dispersed	Excluded.Primary	6	0	TRUE
chr4:151102871:151103079:+@chr4:151104185:151104286	RI	ENSG00000145425.10	RPS3A	protein_coding	83	53	0.113951	0.102054	-0.011897	0.028369	0.133021	Excluded.Dispersed	Excluded.Primary	83	53	FALSE
chr12:53462493:53462567:+@chr12:53464760:53464852:+@chr12:53465932:53465973	SE	ENSG00000257379.1	AC023509.1	lncRNA	82	52	0.622817	0.645105	0.0222876	0.028401	0.133047	Middle	Multimodal	0	0	FALSE
chr14:88563651:88563693:+@chr14:88567858|88568039:88568153	A3SS	ENSG00000100722.20	ZC3H14	protein_coding	71	25	0.02614	0	-0.02614	0.028748	0.134548	Excluded.Dispersed	Excluded.Primary	8	0	TRUE
chr20:49094732:49094963:+@chr20:49096176:49096952|49096349:49096949	ALE	ENSG00000124207.17	CSE1L	protein_coding	74	26	0.0199814	0	-0.0199814	0.029175	0.136406	Excluded.Dispersed	Excluded.Primary	8	0	TRUE
chr6:75621532:75621625:+@chr6:75622751:75622858:+@chr6:75623900:75623960	SE	ENSG00000112701.18	SENP6	protein_coding	59	31	0.207591	0.261121	0.0535303	0.029199	0.136406	Excluded.Dispersed	Excluded.Dispersed	40	14	FALSE
chr17:27307744:27307919:+@chr17:27309100:27309272	RI	ENSG00000109046.15	WSB1	protein_coding	71	43	0.0830151	0.181855	0.0988401	0.029257	0.136434	Excluded.Dispersed	Excluded.Dispersed	44	33	FALSE
chr3:142005441:142005544:-@chr3:142000252:142000354:-@chr3:141995020:141995141	SE	ENSG00000114126.17	TFDP2	protein_coding	77	31	0.0230677	0.0176317	-0.00543592	0.029259	0.136434	Excluded.Dispersed	Excluded.Dispersed	12	1	FALSE
chr5:82278143:82277931:-@chr5:82277852:82277693	RI	ENSG00000186468.13	RPS23	protein_coding	83	53	0.00646296	0.00106914	-0.00539382	0.029616	0.137971	Excluded.Primary	Excluded.Primary	83	53	FALSE
chr7:22822677:22822852:-@chr7:22818000:22818048:-@chr7:22812632:22813185	SE	ENSG00000196683.10	TOMM7	protein_coding	83	53	0.980152	0.99194	0.0117881	0.029742	0.138431	Included.Primary	Included.Primary	45	6	FALSE
chr5:163459862:163460102:-@chr5:163458995:163459012:-@chr5:163457562:163457610	SE	ENSG00000170584.11	NUDCD2	protein_coding	66	31	0.024776	0	-0.024776	0.029839	0.138754	Excluded.Dispersed	Excluded.Primary	6	0	TRUE
chr19:46609125:46610452:+@chr19:46610523:46610782	RI	ENSG00000160014.17	CALM3	protein_coding	43	35	0.164018	0.302555	0.138537	0.02987	0.13877	Excluded.Dispersed	Excluded.Dispersed	43	35	FALSE
chr3:139389680:139389469|139389548:-@chr3:139383298:139383435	A5SS	ENSG00000184432.10	COPB2	protein_coding	60	29	0.0298578	0.0344828	0.00462492	0.029908	0.138819	Excluded.Dispersed	Excluded.Dispersed	10	1	FALSE
chr19:47130782:47130858|47130895:47131028:+@chr19:47143494:47143605	AFE	ENSG00000142230.12	SAE1	protein_coding	68	30	0.918841	0.970321	0.05148	0.030071	0.139448	Included.Dispersed	Included.Dispersed	36	4	FALSE
chr1:24646667:24646789:+@chr1:24647079:24647208:+@chr1:24648859:24649029	SE	ENSG00000133226.17	SRRM1	protein_coding	68	35	0.0493265	0.145924	0.0965972	0.030116	0.139511	Excluded.Dispersed	Excluded.Dispersed	27	13	FALSE
chr8:96231774:96231940:-@chr8:96231379:96231515:-@chr8:96230942:96231132	SE	ENSG00000156467.9	UQCRB	protein_coding	74	45	0.0144995	0.012592	-0.00190746	0.03014	0.139511	Excluded.Dispersed	Excluded.Dispersed	16	4	FALSE
chr12:120198854:120199000:-@chr12:120198554:120198739:-@chr12:120197322:120197462	SE	ENSG00000089157.16	RPLP0	protein_coding	83	53	0.975459	0.962726	-0.0127329	0.0302	0.139606	Included.Primary	Included.Dispersed	74	42	FALSE
chr17:41690782:41690931:+@chr17:41691071:41692668	RI	ENSG00000173812.11	EIF1	protein_coding	83	53	0.893265	0.90549	0.0122246	0.030239	0.139606	Included.Dispersed	Included.Dispersed	83	53	FALSE
chr12:24948927:24949043|24901963:24902296:-@chr12:24901814:24901885	AFE	ENSG00000060982.15	BCAT1	protein_coding	74	31	0.0309331	0.00548013	-0.0254529	0.03025	0.139606	Excluded.Dispersed	Excluded.Primary	15	2	FALSE
chr15:72231203:72230896|72231116:-@chr15:72218944:72219110	A5SS	ENSG00000067225.18	PKM	protein_coding	82	53	0.00394919	0.00530841	0.00135923	0.030271	0.139606	Excluded.Primary	Excluded.Primary	9	12	FALSE
chr4:118278709:118278792|118279137:+@chr4:118279389:118279431	A5SS	ENSG00000269893.8	SNHG8	lncRNA	68	27	0.796132	0.757441	-0.0386904	0.030444	0.140276	Included.Dispersed	Included.Dispersed	50	11	FALSE
chr6:34244831:34245755:+@chr6:34245809:34246231	RI	ENSG00000137309.19	HMGA1	protein_coding	80	37	0.34451	0.313622	-0.0308877	0.030549	0.140631	Middle	Excluded.Dispersed	0	0	FALSE
chr6:63635825:63636150|63646526:63646795:+@chr6:63680000:63680161	AFE	ENSG00000118482.11	PHF3	protein_coding	55	25	0.825464	0.76301	-0.062454	0.030675	0.141083	Included.Dispersed	Included.Dispersed	46	10	FALSE
chr6:31668539:31668654:+@chr6:31669097:31669508	RI	ENSG00000204435.13	CSNK2B	protein_coding	82	47	0.00579056	0.000314129	-0.00547643	0.030727	0.141084	Excluded.Primary	Excluded.Primary	49	21	FALSE
chr15:52568848:52568902:-@chr15:52564190:52564246:-@chr15:52557100:52557222	SE	ENSG00000128989.10	ARPP19	protein_coding	65	25	0.0363828	0.00444444	-0.0319384	0.030739	0.141084	Excluded.Dispersed	Excluded.Primary	12	1	FALSE
chrX:129481185:129481075:-@chrX:129480814:129480701	RI	ENSG00000102038.15	SMARCA1	protein_coding	50	28	7.53575e-05	0.0351694	0.0350941	0.030759	0.141084	Excluded.Primary	Excluded.Dispersed	6	8	TRUE
chr10:110303587:110300547|110303468:-@chr10:110298648:110298790	A5SS	ENSG00000119953.12	SMNDC1	protein_coding	43	27	0.12094	0.0531349	-0.0678049	0.031156	0.142775	Excluded.Dispersed	Excluded.Dispersed	15	4	FALSE
chr2:84425415:84425603:-@chr2:84423913:84424011:-@chr2:84423560:84423772	SE	ENSG00000163541.12	SUCLG1	protein_coding	54	30	0.0201799	0	-0.0201799	0.031367	0.143611	Excluded.Dispersed	Excluded.Primary	5	0	TRUE
chr13:46787021:46787109:-@chr13:46785649:46785719:-@chr13:46784252:46784350	SE	ENSG00000139684.14	ESD	protein_coding	80	45	0.00959401	0	-0.00959401	0.0314	0.143632	Excluded.Dispersed	Excluded.Primary	5	0	TRUE
chr7:5529982:5529806:-@chr7:5529663:5529535	RI	ENSG00000075624.16	ACTB	protein_coding	83	53	0.00303866	0.00445618	0.00141752	0.031581	0.144329	Excluded.Primary	Excluded.Primary	83	53	FALSE
chr11:68900605:68900535|68900548:-@chr11:68897927:68898012	A5SS	ENSG00000197345.13	MRPL21	protein_coding	75	27	0.0695673	0.0979427	0.0283754	0.03169	0.144697	Excluded.Dispersed	Excluded.Dispersed	25	4	FALSE
chr12:50427762:50427909:+@chr12:50428917|50428935:50429090	A3SS	ENSG00000161813.22	LARP4	protein_coding	73	32	0.0869362	0.132962	0.0460255	0.031786	0.144914	Excluded.Dispersed	Excluded.Dispersed	30	7	FALSE
chr17:7311822:7311950:+@chr17:7312180:7312463	RI	ENSG00000132507.18	EIF5A	protein_coding	82	44	0.472305	0.440194	-0.0321112	0.031795	0.144914	Middle	Middle	0	0	FALSE
chr1:231542460:231542611:+@chr1:231554621:231554694|231561128:231561229	ALE	ENSG00000116918.15	TSNAX	protein_coding	71	28	0.0554869	0	-0.0554869	0.031881	0.145175	Excluded.Dispersed	Excluded.Primary	7	0	TRUE
chr15:64380958:64381038:-@chr15:64376743:64376905:-@chr15:64364304:64366075	SE	ENSG00000166803.13	PCLAF	protein_coding	82	35	0.876943	0.894166	0.0172222	0.031933	0.145191	Included.Dispersed	Included.Dispersed	68	16	FALSE
chr18:36828683:36829216:-@chr18:36818937|36818973:36818894	A3SS	ENSG00000134779.15	TPGS2	protein_coding	79	44	0.979752	0.968262	-0.0114903	0.031942	0.145191	Included.Primary	Included.Primary	43	38	FALSE
chr1:99850975:99851124:+@chr1:99852561:99852703:+@chr1:99861503:99861713	SE	ENSG00000162688.17	AGL	protein_coding	39	42	0	0.0118325	0.0118325	0.03227	0.14655	Excluded.Primary	Excluded.Dispersed	0	3	TRUE
chr6:166342419:166342808:-@chr6:166331385:166331407:-@chr6:166330161:166330247	SE	ENSG00000198818.10	SFT2D1	protein_coding	65	36	0.0136163	0	-0.0136163	0.032414	0.147008	Excluded.Dispersed	Excluded.Primary	5	0	TRUE
chr5:163437595:163437668:+@chr5:163437769:163437804	RI	ENSG00000113328.19	CCNG1	protein_coding	61	35	0.751286	0.770972	0.0196858	0.032429	0.147008	Included.Dispersed	Included.Dispersed	59	26	FALSE
chr9:128694641:128694729:+@chr9:128694771:128695137	RI	ENSG00000119335.16	SET	protein_coding	83	52	0.542203	0.546079	0.00387583	0.032783	0.148479	Middle	Middle	0	0	FALSE
chr6:99543609:99543446:-@chr6:99542839:99542502	RI	ENSG00000112237.13	CCNC	protein_coding	56	29	0.725124	0.743728	0.0186045	0.032908	0.148837	Included.Dispersed	Included.Dispersed	53	25	FALSE
chr8:140890543:140890603:-@chr8:140879471:140879637:-@chr8:140864312:140864399	SE	ENSG00000169398.19	PTK2	protein_coding	54	29	0.829719	0.640601	-0.189118	0.032921	0.148837	Included.Dispersed	Included.Dispersed	28	15	FALSE
chr14:101809093:101810036:+@chr14:101831701:101831804:+@chr14:101856686:101856885	SE	ENSG00000078304.19	PPP2R5C	protein_coding	73	26	0	0.0109681	0.0109681	0.033143	0.149707	Excluded.Primary	Excluded.Dispersed	0	1	TRUE
chr11:77629763:77629899:-@chr11:77625815|77625818:77625717	A3SS	ENSG00000074201.8	CLNS1A	protein_coding	82	31	0.967704	0.992555	0.0248505	0.033936	0.153152	Included.Dispersed	Included.Primary	56	10	FALSE
chr19:45691887:45691992:-@chr19:45690572:45690667:-@chr19:45688387:45688566	SE	ENSG00000125743.10	SNRPD2	protein_coding	77	53	0.000584557	0	-0.000584557	0.034303	0.15467	Excluded.Primary	Excluded.Primary	4	0	TRUE
chr5:41917016:41917123:+@chr5:41920608:41921636	RI	ENSG00000205765.9	C5orf51	protein_coding	56	29	0.611402	0.696621	0.0852188	0.034683	0.156244	Multimodal	Included.Dispersed	0	0	FALSE
chr12:69362788:69362907:+@chr12:69364177:69364299:+@chr12:69365633:69365699	SE	ENSG00000127337.7	YEATS4	protein_coding	68	26	0.0282225	0	-0.0282225	0.034766	0.156478	Excluded.Dispersed	Excluded.Primary	7	0	TRUE
chr11:32593866:32593949:+@chr11:32594914:32595013	RI	ENSG00000149100.13	EIF3M	protein_coding	83	48	0.00708403	0.00561813	-0.00146589	0.03497	0.157256	Excluded.Primary	Excluded.Primary	83	47	FALSE
chr10:43387936:43387643:-@chr10:43387231:43386022	RI	ENSG00000169813.16	HNRNPF	protein_coding	78	27	0.886176	0.778391	-0.107785	0.035058	0.157511	Included.Dispersed	Included.Dispersed	71	21	FALSE
chr12:6695651:6695430:-@chr12:6695057:6693792	RI	ENSG00000139200.13	PIANP	protein_coding	78	30	0.00887194	0.00128892	-0.00758301	0.035174	0.157882	Excluded.Primary	Excluded.Primary	12	1	FALSE
chr3:180970158:180970358:+@chr3:180975313:180975404:+@chr3:180976122:180982753	SE	ENSG00000114416.18	FXR1	protein_coding	51	26	0.540323	0.435965	-0.104358	0.035203	0.157882	Multimodal	Bimodal	0	0	FALSE
chr12:50427762:50427909:+@chr12:50428917:50429089|50428935:50429086	ALE	ENSG00000161813.22	LARP4	protein_coding	75	33	0.0949036	0.147581	0.052677	0.035247	0.157939	Excluded.Dispersed	Excluded.Dispersed	32	8	FALSE
chr1:25338334:25338456|25338460:25338817:+@chr1:25340474:25340579	AFE	ENSG00000183726.11	TMEM50A	protein_coding	81	44	0.00597357	0	-0.00597357	0.035318	0.158117	Excluded.Primary	Excluded.Primary	5	0	TRUE
chr15:63155731:63155621:-@chr15:63154060:63153853	RI	ENSG00000185088.14	RPS27L	protein_coding	83	47	0.00121657	0.00154314	0.000326569	0.035468	0.158648	Excluded.Primary	Excluded.Primary	82	42	FALSE
chr19:14565618:14565663:+@chr19:14565744:14565980	RI	ENSG00000099797.15	TECR	protein_coding	66	29	0.000815976	0.00552908	0.00471311	0.035669	0.159406	Excluded.Primary	Excluded.Primary	4	5	TRUE
chr12:57516245:57516337:+@chr12:57516435:57516655	RI	ENSG00000166986.15	MARS	protein_coding	70	44	0.0281493	0.115686	0.0875368	0.035783	0.159774	Excluded.Dispersed	Excluded.Dispersed	49	34	FALSE
chr12:57546028:57546096:-@chr12:57538519:57538524:-@chr12:57535749:57535845	SE	ENSG00000175203.15	DCTN2	protein_coding	43	28	0.0605337	0.0491267	-0.0114069	0.035869	0.160016	Excluded.Dispersed	Excluded.Dispersed	10	2	FALSE
chr3:180988023:180988096:-@chr3:180986943:180987022:-@chr3:180985410:180985996	SE	ENSG00000205981.8	DNAJC19	protein_coding	82	39	0.900014	0.889837	-0.010177	0.036786	0.163934	Included.Dispersed	Included.Dispersed	56	10	FALSE
chr17:28715276:28715195|28715219:-@chr17:28715032:28715122	A5SS	ENSG00000109113.20	RAB34	protein_coding	79	35	0.879809	0.855638	-0.0241708	0.036812	0.163934	Included.Dispersed	Included.Dispersed	54	10	FALSE
chr16:21624931:21625115:+@chr16:21655227:21655324|21655230:21656119	ALE	ENSG00000197006.14	METTL9	protein_coding	72	27	0.714021	0.690311	-0.0237106	0.036853	0.163971	Included.Dispersed	Included.Dispersed	55	11	FALSE
chr19:49497520:49497598:+@chr19:49497920:49498046	RI	ENSG00000142534.7	RPS11	protein_coding	74	51	0.393575	0.345703	-0.0478726	0.036926	0.164152	Middle	Middle	0	0	FALSE
chr7:35831492:35831496:+@chr7:35832798|35832804:35832900	A3SS	ENSG00000122545.19	2007-09-01	protein_coding	81	42	0.861543	0.764025	-0.0975172	0.037604	0.167019	Included.Dispersed	Included.Dispersed	58	27	FALSE
chr16:30064434:30064505|30064497:30064784:+@chr16:30067234:30067366	AFE	ENSG00000149925.20	ALDOA	protein_coding	58	33	0.0202188	0.00363063	-0.0165882	0.037966	0.168367	Excluded.Dispersed	Excluded.Primary	11	2	FALSE
chr17:48076178:48075989|48076001:-@chr17:48075006:48075100	A5SS	ENSG00000108468.15	CBX1	protein_coding	70	26	0	0.000549451	0.000549451	0.038041	0.168367	Excluded.Primary	Excluded.Primary	0	1	TRUE
chr1:45566869:45567020:+@chr1:45567961|45567982:45568090	A3SS	ENSG00000117448.13	AKR1A1	protein_coding	70	26	0	0.00101215	0.00101215	0.038041	0.168367	Excluded.Primary	Excluded.Primary	0	1	TRUE
chr1:45566869:45567020:+@chr1:45567961:45568025|45567982:45568068	ALE	ENSG00000117448.13	AKR1A1	protein_coding	70	26	0	0.00101215	0.00101215	0.038041	0.168367	Excluded.Primary	Excluded.Primary	0	1	TRUE
chr22:38492115:38492056:-@chr22:38490436:38487879	RI	ENSG00000100201.21	DDX17	protein_coding	68	44	0.174558	0.285443	0.110886	0.038135	0.168636	Excluded.Dispersed	Excluded.Dispersed	63	36	FALSE
chr9:128683655:128684007|128690285:128690439:+@chr9:128691170:128691227	AFE	ENSG00000119335.16	SET	protein_coding	83	44	0.00121282	0	-0.00121282	0.038314	0.169131	Excluded.Primary	Excluded.Primary	5	0	TRUE
chr12:56104559:56104825|56104919:56105098:+@chr12:56106588:56106716	AFE	ENSG00000170515.14	PA2G4	protein_coding	83	44	0.00250238	0	-0.00250238	0.038314	0.169131	Excluded.Primary	Excluded.Primary	5	0	TRUE
chr1:35187001:35187122:-@chr1:35178036|35184593:35177989	A3SS	ENSG00000116560.11	SFPQ	protein_coding	59	33	0.758945	0.608407	-0.150538	0.038653	0.170409	Included.Dispersed	Included.Dispersed	34	21	FALSE
chr14:56805360:56805575:-@chr14:56804188:56804339:-@chr14:56799905:56802355	SE	ENSG00000165588.16	OTX2	protein_coding	33	45	0.620924	0.811995	0.191071	0.038671	0.170409	Included.Dispersed	Included.Dispersed	22	28	FALSE
chr4:41256833:41257009:+@chr4:41257115:41257126:+@chr4:41257609:41257737	SE	ENSG00000154277.12	UCHL1	protein_coding	82	28	0.98628	1	0.0137204	0.038788	0.170775	Included.Primary	Included.Primary	36	0	FALSE
chr6:8097267:8097467:-@chr6:8095378:8095495:-@chr6:8089985:8090281	SE	ENSG00000124802.12	EEF1E1	protein_coding	76	40	0.00329516	0	-0.00329516	0.038916	0.17119	Excluded.Primary	Excluded.Primary	5	0	TRUE
chr16:80997314:80997429:-@chr16:80991754:80991957:-@chr16:80981806:80981877	SE	ENSG00000103121.8	CMC2	protein_coding	78	34	0.0155082	0	-0.0155082	0.039002	0.17127	Excluded.Dispersed	Excluded.Primary	6	0	TRUE
chr7:6048807:6048844:-@chr7:6047204:6047246|6046723:6047091	ALE	ENSG00000086232.13	EIF2AK1	protein_coding	78	34	0.0145291	0	-0.0145291	0.039002	0.17127	Excluded.Dispersed	Excluded.Primary	6	0	TRUE
chr3:42619020:42619127:+@chr3:42619664:42619708	RI	ENSG00000114857.18	NKTR	protein_coding	56	27	0.0725527	0.0884335	0.0158808	0.039481	0.173222	Excluded.Dispersed	Excluded.Dispersed	48	23	FALSE
chr14:90269397:90269548:+@chr14:90270198:90270352	RI	ENSG00000100764.14	PSMC1	protein_coding	75	26	0.0127406	0.00654058	-0.00620003	0.039687	0.173975	Excluded.Dispersed	Excluded.Primary	36	7	FALSE
chr2:222887830:222887888:+@chr2:222900674:222900780:+@chr2:222908733:222909084	SE	ENSG00000123983.14	ACSL3	protein_coding	72	26	0.249183	0.222975	-0.0262072	0.039806	0.174345	Excluded.Dispersed	Excluded.Dispersed	52	13	FALSE
chr19:58554988:58555124|58554865:58554973:-@chr19:58554045:58554236	AFE	ENSG00000130724.8	CHMP2A	protein_coding	39	36	0.495693	0.399885	-0.0958082	0.039857	0.174402	Multimodal	Multimodal	0	0	FALSE
chr3:184363434:184363565|184363403:184363574:+@chr3:184364966:184365049	AFE	ENSG00000163882.9	POLR2H	protein_coding	78	25	0.0156276	0	-0.0156276	0.039888	0.174402	Excluded.Dispersed	Excluded.Primary	8	0	TRUE
chr13:48095060:48095131|48094954:48095104:-@chr13:48090352:48090418	AFE	ENSG00000136146.14	MED4	protein_coding	66	25	0.804693	0.744088	-0.060605	0.039937	0.174415	Included.Dispersed	Included.Dispersed	49	8	FALSE
chr19:46850764:46850992:-@chr19:46845993:46846142:-@chr19:46839465:46839578	SE	ENSG00000042753.11	AP2S1	protein_coding	74	32	0.956509	0.984022	0.0275125	0.03996	0.174415	Included.Dispersed	Included.Dispersed	40	3	FALSE
chr2:27311899:27311951:-@chr2:27311495:27311677|27309904:27309981	ALE	ENSG00000115204.15	MPV17	protein_coding	71	26	0.0308029	0	-0.0308029	0.040235	0.175464	Excluded.Dispersed	Excluded.Primary	7	0	TRUE
chr4:169009948:169010324:-@chr4:169008952:169009054:-@chr4:169007641:169007756	SE	ENSG00000145439.12	CBR4	protein_coding	39	25	0.0302789	0	-0.0302789	0.040385	0.175903	Excluded.Dispersed	Excluded.Primary	4	0	TRUE
chr19:17861293:17861472:+@chr19:17862094:17862223	RI	ENSG00000105640.13	RPL18A	protein_coding	83	53	0.000343981	0.000193252	-0.000150728	0.040438	0.175903	Excluded.Primary	Excluded.Primary	83	53	FALSE
chr1:92832040:92832117:+@chr1:92833389:92833458:+@chr1:92833545:92833660	SE	ENSG00000122406.14	RPL5	protein_coding	83	53	0.9955	0.997794	0.00229411	0.040444	0.175903	Included.Primary	Included.Primary	46	7	FALSE
chr19:47155114:47155213:+@chr19:47156987:47157181:+@chr19:47169818:47169923	SE	ENSG00000142230.12	SAE1	protein_coding	74	28	0	0.0287546	0.0287546	0.040475	0.175903	Excluded.Primary	Excluded.Dispersed	0	1	TRUE
chr1:52064825:52064938:+@chr1:52083340:52083541:+@chr1:52086112:52086171	SE	ENSG00000134717.18	BTF3L4	protein_coding	82	36	0.824497	0.878139	0.0536422	0.040605	0.176225	Included.Dispersed	Included.Dispersed	58	14	FALSE
chr3:169976946:169977051:+@chr3:169982637|169982707:169982911	A3SS	ENSG00000008952.17	SEC62	protein_coding	77	40	0.0040872	0	-0.0040872	0.040619	0.176225	Excluded.Primary	Excluded.Primary	5	0	TRUE
chr2:86173650:86173761:-@chr2:86171312|86171345:86171208	A3SS	ENSG00000132305.20	IMMT	protein_coding	52	25	0.403275	0.567191	0.163916	0.040868	0.177153	Multimodal	Bimodal	0	0	FALSE
chrX:24076722:24076802:+@chrX:24077052:24078810	RI	ENSG00000130741.11	EIF2S3	protein_coding	83	53	0.577016	0.576624	-0.000391943	0.041003	0.177586	Middle	Middle	0	0	FALSE
chr7:134459284:134457554|134458997:-@chr7:134451586:134451753	A5SS	ENSG00000085662.14	AKR1B1	protein_coding	71	27	0	0.037037	0.037037	0.041071	0.177728	Excluded.Primary	Excluded.Dispersed	0	1	TRUE
chr15:43793710:43793936:+@chr15:43794374:43796089	RI	ENSG00000140264.19	SERF2	protein_coding	82	53	0.963636	0.9827	0.0190638	0.041296	0.178549	Included.Dispersed	Included.Primary	58	25	FALSE
chr12:76067371:76067473:-@chr12:76061010:76061087:-@chr12:76060138:76060279	SE	ENSG00000187109.14	NAP1L1	protein_coding	80	52	0.000599702	0	-0.000599702	0.04139	0.178609	Excluded.Primary	Excluded.Primary	4	0	TRUE
chr3:49362496:49362626:-@chr3:49360928:49361066:-@chr3:49360122:49360382	SE	ENSG00000067560.12	RHOA	protein_coding	77	50	0.00414744	0	-0.00414744	0.041416	0.178609	Excluded.Primary	Excluded.Primary	4	0	TRUE
chr3:51995042:51995106:-@chr3:51994773:51994857:-@chr3:51993628:51994126	SE	ENSG00000162244.11	RPL29	protein_coding	77	50	0.00128567	0	-0.00128567	0.041416	0.178609	Excluded.Primary	Excluded.Primary	4	0	TRUE
chr2:159712457:159712661:+@chr2:159714557:159714598:+@chr2:159729009:159729175	SE	ENSG00000136536.15	2007-03-01	protein_coding	41	26	0.0754459	0.035298	-0.0401478	0.041489	0.178771	Excluded.Dispersed	Excluded.Dispersed	10	2	FALSE
chr1:202946439:202946610:-@chr1:202945169|202945195:202944983	A3SS	ENSG00000159346.13	ADIPOR1	protein_coding	66	28	0.00985005	0	-0.00985005	0.041925	0.180441	Excluded.Dispersed	Excluded.Primary	6	0	TRUE
chr12:123973273:123973303|123973215:123973352:+@chr12:123973886:123974020	AFE	ENSG00000179195.16	ZNF664	protein_coding	35	29	0.624095	0.481166	-0.142929	0.041948	0.180441	Multimodal	Excluded.Dispersed	0	0	FALSE
chr17:76736464:76735772|76736154:-@chr17:76735061:76735158	A5SS	ENSG00000161547.16	SRSF2	protein_coding	83	31	0.0563161	0.128278	0.0719621	0.042009	0.180549	Excluded.Dispersed	Excluded.Dispersed	36	8	FALSE
chr18:12706550:12706721:+@chr18:12707914:12708005:+@chr18:12712702:12712760	SE	ENSG00000128789.21	PSMG2	protein_coding	81	31	0	0.0301075	0.0301075	0.0421	0.180787	Excluded.Primary	Excluded.Dispersed	0	1	TRUE
chr12:54280008:54280122|54259270:54259545:-@chr12:54257514:54257692	AFE	ENSG00000094916.16	CBX5	protein_coding	83	47	0.0634674	0.1746	0.111132	0.042172	0.1809	Excluded.Dispersed	Excluded.Dispersed	38	19	FALSE
chr12:76059798:76059878:-@chr12:76057744:76057776:-@chr12:76056033:76056161	SE	ENSG00000187109.14	NAP1L1	protein_coding	82	53	0.00104746	0	-0.00104746	0.042198	0.1809	Excluded.Primary	Excluded.Primary	4	0	TRUE
chrX:71283694:71283721|71283761:71283988:+@chrX:71284397:71284453	AFE	ENSG00000147140.16	NONO	protein_coding	78	40	0.00549832	0	-0.00549832	0.042353	0.181325	Excluded.Primary	Excluded.Primary	5	0	TRUE
chrX:79367105:79367273:-@chrX:79363423:79363554:-@chrX:79362942:79363139	SE	ENSG00000078596.11	ITM2A	protein_coding	37	29	0.847709	0.977267	0.129558	0.042369	0.181325	Included.Dispersed	Included.Dispersed	19	5	FALSE
chr2:73737302:73737429:-@chr2:73734588|73734591:73734429	A3SS	ENSG00000144034.14	TPRKB	protein_coding	74	32	0.757074	0.715139	-0.0419352	0.042765	0.182865	Included.Dispersed	Included.Dispersed	59	16	FALSE
chr7:35832798:35832900:+@chr7:35838564:35838657:+@chr7:35863552:35863658	SE	ENSG00000122545.19	2007-09-01	protein_coding	82	43	0.00467041	0.0591565	0.0544861	0.04302	0.183799	Excluded.Primary	Excluded.Dispersed	6	7	TRUE
chr19:52225717:52225808:+@chr19:52225965:52229518	RI	ENSG00000105568.18	PPP2R1A	protein_coding	81	38	0.000520169	0.000229381	-0.000290788	0.043312	0.184828	Excluded.Primary	Excluded.Primary	49	15	FALSE
chr19:18571855:18571887:+@chr19:18572351:18572607:+@chr19:18573293:18573403	SE	ENSG00000221983.7	UBA52	protein_coding	56	49	0.0298869	0.00475233	-0.0251346	0.043334	0.184828	Excluded.Dispersed	Excluded.Primary	12	5	FALSE
chr17:28888945:28889026:-@chr17:28885857:28885947:-@chr17:28884225:28884315	SE	ENSG00000132589.16	FLOT2	protein_coding	46	29	0.0221696	0	-0.0221696	0.043429	0.185077	Excluded.Dispersed	Excluded.Primary	4	0	TRUE
chr15:34983490:34981787:-@chr15:34979227:34978341	RI	ENSG00000198146.4	ZNF770	protein_coding	61	28	0.783761	0.86319	0.0794286	0.043468	0.185087	Included.Dispersed	Included.Dispersed	52	17	FALSE
chr9:111570091:111570209:-@chr9:111564157:111564262:-@chr9:111562410:111563231	SE	ENSG00000106853.20	PTGR1	protein_coding	25	31	0.08	0.107341	0.0273411	0.043672	0.185501	Excluded.Dispersed	Excluded.Dispersed	2	8	TRUE
chr12:6536684:6536790:+@chr12:6536920:6537010	RI	ENSG00000111640.15	GAPDH	protein_coding	83	53	0.00111994	0.00118997	7.00351e-05	0.043702	0.185501	Excluded.Primary	Excluded.Primary	83	53	FALSE
chr16:84733138:84733503:+@chr16:84740309:84740369:+@chr16:84744633:84745429	SE	ENSG00000103194.15	USP10	protein_coding	80	37	0.96193	1	0.0380702	0.043734	0.185501	Included.Dispersed	Included.Primary	32	0	FALSE
chr9:19380254:19380088|19380190:-@chr9:19379487:19379618	A5SS	ENSG00000137154.12	RPS6	protein_coding	83	53	0.000106331	0	-0.000106331	0.043859	0.185501	Excluded.Primary	Excluded.Primary	4	0	TRUE
chr19:1438807:1438892:+@chr19:1439961|1440019:1440253	A3SS	ENSG00000115268.9	RPS15	protein_coding	83	53	0.000626673	0	-0.000626673	0.043859	0.185501	Excluded.Primary	Excluded.Primary	4	0	TRUE
chr16:85805733:85805864:+@chr16:85806456|85806738:85806826	A3SS	ENSG00000131143.8	COX4I1	protein_coding	83	53	0.00134328	0	-0.00134328	0.043859	0.185501	Excluded.Primary	Excluded.Primary	4	0	TRUE
chr19:49496434:49496471:+@chr19:49497173|49497194:49497325	A3SS	ENSG00000142534.7	RPS11	protein_coding	83	53	0.000248218	0	-0.000248218	0.043859	0.185501	Excluded.Primary	Excluded.Primary	4	0	TRUE
chr9:19380190:19380254|19380088:19380198:-@chr9:19379487:19379618	AFE	ENSG00000137154.12	RPS6	protein_coding	83	53	0.000106331	0	-0.000106331	0.043859	0.185501	Excluded.Primary	Excluded.Primary	4	0	TRUE
chr11:75566316:75566391:+@chr11:75566467:75566971	RI	ENSG00000149257.14	SERPINH1	protein_coding	81	49	0.962897	0.945211	-0.0176853	0.04396	0.185772	Included.Primary	Included.Dispersed	75	36	FALSE
chr2:197420542:197420428:-@chr2:197418951:197418796	RI	ENSG00000115524.16	SF3B1	protein_coding	83	46	0.0265685	0.0854526	0.0588841	0.044061	0.185913	Excluded.Dispersed	Excluded.Dispersed	79	36	FALSE
chr20:49094732:49094963:+@chr20:49096176|49096349:49096960	A3SS	ENSG00000124207.17	CSE1L	protein_coding	73	26	0.0152738	0	-0.0152738	0.044067	0.185913	Excluded.Dispersed	Excluded.Primary	7	0	TRUE
chr3:9434277:9434485:+@chr3:9434590:9434630:+@chr3:9434824:9434882	SE	ENSG00000168137.16	SETD5	protein_coding	38	35	0.303889	0.520004	0.216115	0.044236	0.186471	Excluded.Dispersed	Bimodal	0	0	FALSE
chr7:92134666:92134803|92134173:92134477:-@chr7:92131774:92131872	AFE	ENSG00000001630.17	CYP51A1	protein_coding	71	26	0.80612	0.881301	0.0751809	0.044388	0.186955	Included.Dispersed	Included.Dispersed	49	5	FALSE
chr12:6944476:6944565|6944652:+@chr12:6945771:6946003	A5SS	ENSG00000111678.11	C12orf57	protein_coding	80	48	0.887927	0.88706	-0.000866918	0.044471	0.187149	Included.Dispersed	Included.Dispersed	65	25	FALSE
chr14:58257745:58257846:+@chr14:58257925:58258454	RI	ENSG00000100567.13	PSMA3	protein_coding	83	51	0.0009935	0.00490437	0.00391087	0.044833	0.188497	Excluded.Primary	Excluded.Primary	22	7	FALSE
chr12:130872584:130872617:+@chr12:130872836:130872920	RI	ENSG00000132341.12	RAN	protein_coding	82	37	0.713473	0.705944	-0.00752952	0.044866	0.188497	Included.Dispersed	Included.Dispersed	82	37	FALSE
chr7:6391924:6392041:+@chr7:6398662:6398718:+@chr7:6400126:6400188	SE	ENSG00000136238.18	RAC1	protein_coding	79	50	0.00333881	0	-0.00333881	0.044941	0.188498	Excluded.Primary	Excluded.Primary	4	0	TRUE
chr16:81096131:81096425:-@chr16:81090997:81091107:-@chr16:81090601:81090680	SE	ENSG00000140905.10	GCSH	protein_coding	79	50	0.012554	0	-0.012554	0.044941	0.188498	Excluded.Dispersed	Excluded.Primary	4	0	TRUE
chr11:66638705:66638752|66638672:66638893:+@chr11:66639700:66640123	AFE	ENSG00000173933.20	RBM4	protein_coding	74	29	0.15634	0.17293	0.0165895	0.045209	0.189465	Excluded.Dispersed	Excluded.Dispersed	41	10	FALSE
chr3:125476695:125476756:-@chr3:125470566:125470661:-@chr3:125469454:125469519	SE	ENSG00000114520.11	SNX4	protein_coding	39	25	0.119316	0.0256	-0.0937159	0.045321	0.189777	Excluded.Dispersed	Excluded.Dispersed	7	1	TRUE
chr4:48831227:48831249|48831398:+@chr4:48832620:48832682	A5SS	ENSG00000109180.14	OCIAD1	protein_coding	67	40	0.0475524	0.0201077	-0.0274447	0.045413	0.190005	Excluded.Dispersed	Excluded.Dispersed	13	3	FALSE
chr7:116906263:116906342:+@chr7:116910213|116910233:116910311	A3SS	ENSG00000198898.14	CAPZA2	protein_coding	82	34	0.00772386	0	-0.00772386	0.045858	0.191708	Excluded.Primary	Excluded.Primary	6	0	TRUE
chr10:27154178:27155266:-@chr10:27153227:27153281:-@chr10:27148906:27149040	SE	ENSG00000136758.18	YME1L1	protein_coding	75	47	0.00757215	0	-0.00757215	0.046175	0.192873	Excluded.Dispersed	Excluded.Primary	4	0	TRUE
chr11:64317365:64317264:-@chr11:64317132:64317058	RI	ENSG00000173113.6	TRMT112	protein_coding	80	48	0.796428	0.737231	-0.0591971	0.046361	0.19349	Included.Dispersed	Included.Dispersed	78	45	FALSE
chr7:5530524:5530604:-@chr7:5529663|5529733:5529535	A3SS	ENSG00000075624.16	ACTB	protein_coding	83	53	0.000975162	0.0012627	0.000287534	0.046501	0.193632	Excluded.Primary	Excluded.Primary	19	6	FALSE
chr14:21263311:21263336:-@chr14:21236373:21236460:-@chr14:21233953:21234229	SE	ENSG00000092199.17	HNRNPC	protein_coding	83	52	0.00181551	0	-0.00181551	0.04651	0.193632	Excluded.Primary	Excluded.Primary	4	0	TRUE
chr17:6641753:6641834|6641932:+@chr17:6642249:6642324	A5SS	ENSG00000129235.10	TXNDC17	protein_coding	83	52	0.00106515	0	-0.00106515	0.04651	0.193632	Excluded.Primary	Excluded.Primary	4	0	TRUE
chr12:6852066:6851222:-@chr12:6851009:6850833	RI	ENSG00000111665.11	CDCA3	protein_coding	81	32	0.00332014	0.0103636	0.00704349	0.046634	0.193988	Excluded.Primary	Excluded.Dispersed	19	3	FALSE
chr1:201153959:201153849|201153858:-@chr1:201151761:201151852	A5SS	ENSG00000116857.17	TMEM9	protein_coding	63	25	0.0212967	0.0228571	0.00156044	0.047598	0.197835	Excluded.Dispersed	Excluded.Dispersed	11	1	FALSE
chrX:41337408:41337465:+@chrX:41337691|41339036:41339083	A3SS	ENSG00000215301.10	DDX3X	protein_coding	81	28	0.0207839	0.054007	0.0332231	0.047658	0.197922	Excluded.Dispersed	Excluded.Dispersed	17	2	FALSE
chr1:70228422:70228555:+@chr1:70231859:70231975:+@chr1:70232268:70232377	SE	ENSG00000116754.13	SRSF11	protein_coding	51	28	0.130156	0.219305	0.0891486	0.048153	0.199699	Excluded.Dispersed	Excluded.Dispersed	34	13	FALSE
chr8:81715114:81714987:-@chr8:81714895:81714804	RI	ENSG00000104231.11	ZFAND1	protein_coding	61	29	0.0544302	0.00974695	-0.0446833	0.048165	0.199699	Excluded.Dispersed	Excluded.Dispersed	25	8	FALSE
chr6:158789288:158789371:-@chr6:158788314:158788479:-@chr6:158787108:158787203	SE	ENSG00000092820.18	EZR	protein_coding	80	32	0	0.00738636	0.00738636	0.04829	0.200053	Excluded.Primary	Excluded.Dispersed	0	1	TRUE
chr17:50750501:50750641:+@chr17:50750747:50750852	RI	ENSG00000108848.16	LUC7L3	protein_coding	55	26	0.776485	0.599366	-0.177119	0.048411	0.200346	Included.Dispersed	Bimodal	0	0	FALSE
chr16:57186030:57183592:-@chr16:57182716:57181554	RI	ENSG00000172775.17	FAM192A	protein_coding	58	27	0.03063	0.0370693	0.00643923	0.04844	0.200346	Excluded.Dispersed	Excluded.Dispersed	13	2	FALSE
chr2:70288068:70288192:-@chr2:70287265:70287371:-@chr2:70281507:70281684	SE	ENSG00000143977.14	SNRPG	protein_coding	81	50	0.000743932	0	-0.000743932	0.048582	0.200637	Excluded.Primary	Excluded.Primary	4	0	TRUE
chr20:50942031:50942126:-@chr20:50940933|50940955:50940865	A3SS	ENSG00000000419.12	DPM1	protein_coding	74	30	0.0126262	0	-0.0126262	0.04859	0.200637	Excluded.Dispersed	Excluded.Primary	6	0	TRUE
chr22:19178041:19177942:-@chr22:19177865:19177727	RI	ENSG00000100075.10	SLC25A1	protein_coding	77	39	0.00706561	0.01573	0.00866438	0.048732	0.201059	Excluded.Primary	Excluded.Dispersed	67	27	FALSE
chr11:67584685:67584772:+@chr11:67585038|67585138:67585241	A3SS	ENSG00000084207.17	GSTP1	protein_coding	83	53	0.000737982	5.21213e-05	-0.000685861	0.048894	0.201563	Excluded.Primary	Excluded.Primary	7	1	TRUE
chr22:41675195:41674883:-@chr22:41674461:41673717	RI	ENSG00000100138.15	SNU13	protein_coding	76	35	0.632943	0.611807	-0.0211352	0.049456	0.203714	Middle	Multimodal	0	0	FALSE
chrX:115561228:115561260|115593608:115593632:+@chrX:115610243:115610323	AFE	ENSG00000102024.18	PLS3	protein_coding	82	40	0.00394586	0	-0.00394586	0.049578	0.20405	Excluded.Primary	Excluded.Primary	5	0	TRUE
chr15:60479003:60479160:-@chr15:60478568:60478637:-@chr15:60477937:60478069	SE	ENSG00000128915.12	ICE2	protein_coding	48	29	0.0274164	0	-0.0274164	0.049683	0.204192	Excluded.Dispersed	Excluded.Primary	4	0	TRUE
chr19:16093684:16093753:+@chr19:16095264:16095454|16101264:16102149	ALE	ENSG00000167460.17	TPM4	protein_coding	80	49	0.00497637	0	-0.00497637	0.049695	0.204192	Excluded.Primary	Excluded.Primary	4	0	TRUE
chr19:46609125:46610406:+@chr19:46610513:46610782	RI	ENSG00000160014.17	CALM3	protein_coding	42	36	0.0895513	0.163873	0.0743216	0.049734	0.204192	Excluded.Dispersed	Excluded.Dispersed	42	36	FALSE
chr11:83286099:83285127|83285873:-@chr11:83280141:83280260	A5SS	ENSG00000137500.9	CCDC90B	protein_coding	39	41	0.244932	0.123101	-0.121831	0.04998	0.205036	Excluded.Dispersed	Excluded.Dispersed	15	9	FALSE
chr6:149771162:149771266:+@chr6:149772048:149772247:+@chr6:149773138:149773169	SE	ENSG00000120265.17	PCMT1	protein_coding	74	30	0	0.00980392	0.00980392	0.050183	0.205701	Excluded.Primary	Excluded.Dispersed	0	1	TRUE
chrX:103687989:103688038|103686631:103686684:-@chrX:103685171:103685260	AFE	ENSG00000123562.17	MORF4L2	protein_coding	82	45	0.854838	0.820227	-0.0346106	0.050376	0.206265	Included.Dispersed	Included.Dispersed	68	24	FALSE
chr7:101244960:101245085:-@chr7:101244007:101244139:-@chr7:101240830:101240906	SE	ENSG00000214253.8	FIS1	protein_coding	73	31	0.85966	0.903459	0.0437995	0.050443	0.206265	Included.Dispersed	Included.Dispersed	51	9	FALSE
chr14:45134349:45134806:-@chr14:45133323:45133439:-@chr14:45130699:45130800	SE	ENSG00000100442.11	FKBP3	protein_coding	82	50	0.00344923	0	-0.00344923	0.050443	0.206265	Excluded.Primary	Excluded.Primary	4	0	TRUE
chr7:118188278:118188405:+@chr7:118191912:118204035	RI	ENSG00000128534.8	LSM8	protein_coding	82	47	0.00190803	0.0107706	0.00886261	0.050671	0.20703	Excluded.Primary	Excluded.Dispersed	30	10	FALSE
chr8:73972287:73972077|73972245:-@chr8:73959765:73959818	A5SS	ENSG00000154582.16	ELOC	protein_coding	76	39	0.624529	0.573528	-0.0510015	0.050816	0.207119	Middle	Multimodal	0	0	FALSE
chr17:57850072:57849839|57849967:-@chr17:57849240:57849410	A5SS	ENSG00000181610.13	MRPS23	protein_coding	63	25	0.0203977	0	-0.0203977	0.05084	0.207119	Excluded.Dispersed	Excluded.Primary	6	0	TRUE
chr17:57849967:57850044|57849839:57850056:-@chr17:57849240:57849410	AFE	ENSG00000181610.13	MRPS23	protein_coding	63	25	0.0203977	0	-0.0203977	0.05084	0.207119	Excluded.Dispersed	Excluded.Primary	6	0	TRUE
chr4:75990962:75990696|75990752:-@chr4:75981933:75982037	A5SS	ENSG00000198301.12	SDAD1	protein_coding	66	26	0.0313463	0.0133779	-0.0179684	0.050898	0.207119	Excluded.Dispersed	Excluded.Dispersed	11	1	FALSE
chr4:75990752:75990931|75990696:75990962:-@chr4:75981933:75982037	AFE	ENSG00000198301.12	SDAD1	protein_coding	66	26	0.0313463	0.0133779	-0.0179684	0.050898	0.207119	Excluded.Dispersed	Excluded.Dispersed	11	1	FALSE
chr16:88647175:88647101:-@chr16:88646838:88646755	RI	ENSG00000051523.11	CYBA	protein_coding	70	33	0.000608594	0.00431237	0.00370378	0.05109	0.207733	Excluded.Primary	Excluded.Primary	47	15	FALSE
chr11:57330138:57330093:-@chr11:57328426:57328297	RI	ENSG00000149136.9	SSRP1	protein_coding	60	30	0.000295119	0.000739001	0.000443882	0.051232	0.208143	Excluded.Primary	Excluded.Primary	17	14	FALSE
chr15:41262756:41262883:+@chr15:41264165:41264235:+@chr15:41270557:41270618	SE	ENSG00000187446.12	CHP1	protein_coding	76	46	0.0113765	0	-0.0113765	0.051325	0.208186	Excluded.Dispersed	Excluded.Primary	4	0	TRUE
chr1:114757925:114758050:-@chr1:114756777:114756888:-@chr1:114749821:114750207	SE	ENSG00000009307.16	CSDE1	protein_coding	76	46	0.00656156	0	-0.00656156	0.051325	0.208186	Excluded.Dispersed	Excluded.Primary	4	0	TRUE
chr15:66503529:66503358:-@chr15:66503164:66503058	RI	ENSG00000174444.15	RPL4	protein_coding	83	53	0.00232671	0.00207244	-0.000254273	0.051416	0.208387	Excluded.Primary	Excluded.Primary	83	53	FALSE
chr9:35103240:35103050:-@chr9:35102823:35102686	RI	ENSG00000165283.16	STOML2	protein_coding	73	29	0.00337856	0.0529218	0.0495433	0.051795	0.209755	Excluded.Primary	Excluded.Dispersed	43	11	FALSE
chr1:46303698:46303820:+@chr1:46309101:46309127:+@chr1:46310155:46310316	SE	ENSG00000173660.12	UQCRH	protein_coding	83	53	0.978711	0.976088	-0.00262306	0.052051	0.210452	Included.Primary	Included.Dispersed	54	15	FALSE
chr11:65021721:65021888:+@chr11:65021971:65022184	RI	ENSG00000213465.8	ARL2	protein_coding	69	25	0.877152	0.759019	-0.118133	0.052077	0.210452	Included.Dispersed	Included.Dispersed	59	21	FALSE
chr2:99327535:99327653:-@chr2:99322561:99322659:-@chr2:99322063:99322209	SE	ENSG00000115514.12	TXNDC9	protein_coding	78	32	0	0.0133929	0.0133929	0.052092	0.210452	Excluded.Primary	Excluded.Dispersed	0	1	TRUE
chr13:48095131:48094954|48095060:-@chr13:48090352:48090418	A5SS	ENSG00000136146.14	MED4	protein_coding	63	25	0.801742	0.744088	-0.0576539	0.05221	0.21076	Included.Dispersed	Included.Dispersed	46	8	FALSE
chr16:30068818:30068978|30068990:+@chr16:30069306:30069389	A5SS	ENSG00000285043.1	AC093512.2	protein_coding	83	50	0.000673699	0	-0.000673699	0.052332	0.210896	Excluded.Primary	Excluded.Primary	4	0	TRUE
chr3:40310893:40311056:+@chr3:40311470:40311571	RI	ENSG00000114784.4	EIF1B	protein_coding	79	48	0.000605574	0.0243607	0.0237551	0.052342	0.210896	Excluded.Primary	Excluded.Dispersed	52	23	FALSE
chr16:89561227:89561368:+@chr16:89561578:89561751	RI	ENSG00000167526.13	RPL13	protein_coding	83	53	0.00882449	0.00915339	0.000328894	0.052369	0.210896	Excluded.Primary	Excluded.Primary	82	53	FALSE
chr16:81014136:81014181|81014391:+@chr16:81017326:81017385	A5SS	ENSG00000166451.13	CENPN	protein_coding	80	27	0.0189866	0	-0.0189866	0.052461	0.211098	Excluded.Dispersed	Excluded.Primary	7	0	TRUE
chr2:152715995:152716130:-@chr2:152714550:152714629:-@chr2:152694063:152694622	SE	ENSG00000196504.16	PRPF40A	protein_coding	79	47	0.0174966	0.0276291	0.0101325	0.052861	0.212538	Excluded.Dispersed	Excluded.Dispersed	13	3	FALSE
chr19:6372794:6373024|6373471:6373557:+@chr19:6374203:6374376	AFE	ENSG00000125652.8	ALKBH7	protein_coding	38	30	0.0164556	0	-0.0164556	0.053265	0.213992	Excluded.Dispersed	Excluded.Primary	3	0	TRUE
chr19:582514:582578|582582:+@chr19:582750:583493	A5SS	ENSG00000172270.19	BSG	protein_coding	82	53	0.930863	0.937305	0.00644255	0.053383	0.214296	Included.Dispersed	Included.Dispersed	69	31	FALSE
chr8:109339320:109339390:+@chr8:109340489|109340491:109340563	A3SS	ENSG00000120533.13	ENY2	protein_coding	83	53	0.956737	0.936624	-0.0201123	0.053658	0.215229	Included.Dispersed	Included.Dispersed	56	22	FALSE
chr16:21624931:21625115:+@chr16:21655227|21655230:21657473	A3SS	ENSG00000197006.14	METTL9	protein_coding	67	27	0.717389	0.690311	-0.027078	0.053707	0.215254	Included.Dispersed	Included.Dispersed	50	11	FALSE
chr3:123956115:123956046:-@chr3:123955965:123955843	RI	ENSG00000175455.15	CCDC14	protein_coding	44	30	0.0830666	0.312247	0.229181	0.054063	0.216509	Excluded.Dispersed	Excluded.Dispersed	28	20	FALSE
chr15:41280789:41281211:+@chr15:41281323:41281887	RI	ENSG00000187446.12	CHP1	protein_coding	81	50	0.913582	0.863882	-0.0496995	0.054254	0.217102	Included.Dispersed	Included.Dispersed	80	46	FALSE
chr12:56687998:56688408:-@chr12:56686869:56686917:-@chr12:56672952:56673065	SE	ENSG00000110958.16	PTGES3	protein_coding	66	31	0.0147013	0	-0.0147013	0.054424	0.21761	Excluded.Dispersed	Excluded.Primary	5	0	TRUE
chrX:132054631:132054861:+@chrX:132055456:132055521:+@chrX:132063433:132063489	SE	ENSG00000134602.16	STK26	protein_coding	64	30	0.0306086	0	-0.0306086	0.054583	0.218073	Excluded.Dispersed	Excluded.Primary	5	0	TRUE
chr12:124912734:124912051|124912507:-@chr12:124911704:124911822	A5SS	ENSG00000150991.15	UBC	protein_coding	57	25	0.00632479	0.00655846	0.000233672	0.054721	0.218451	Excluded.Primary	Excluded.Primary	3	4	TRUE
chr2:231457643:231457800:-@chr2:231457286:231457357:-@chr2:231457001:231457124	SE	ENSG00000115053.16	NCL	protein_coding	77	42	0.00752244	0.0012025	-0.00631994	0.055117	0.219858	Excluded.Primary	Excluded.Primary	8	1	TRUE
chr12:56671749:56671809:-@chr12:56670275:56670364:-@chr12:56665632:56666266	SE	ENSG00000110958.16	PTGES3	protein_coding	83	44	0.958752	0.952465	-0.00628686	0.055168	0.219888	Included.Dispersed	Included.Dispersed	52	9	FALSE
chr20:36607715:36607818:+@chr20:36607890:36608000:+@chr20:36609601:36609730	SE	ENSG00000101084.18	RAB5IF	protein_coding	56	29	0.081233	0.152375	0.0711421	0.055641	0.221468	Excluded.Dispersed	Excluded.Dispersed	21	6	FALSE
chr2:152694542:152694622:-@chr2:152693158:152693476:-@chr2:152693038:152693068	SE	ENSG00000196504.16	PRPF40A	protein_coding	61	48	0.00647056	0	-0.00647056	0.055652	0.221468	Excluded.Primary	Excluded.Primary	3	0	TRUE
chr10:73782323:73782441:+@chr10:73783074:73783652	RI	ENSG00000172586.8	CHCHD1	protein_coding	82	48	0.0290467	0.00559026	-0.0234565	0.055783	0.221814	Excluded.Dispersed	Excluded.Dispersed	77	42	FALSE
chr2:189805652:189805754:+@chr2:189806423:189807054	RI	ENSG00000064933.17	PMS1	protein_coding	66	27	0.00802371	0.00595633	-0.00206739	0.056469	0.224365	Excluded.Dispersed	Excluded.Primary	42	22	FALSE
chr5:95554936:95555007:-@chr5:95553007:95553228:-@chr5:95550581:95550650	SE	ENSG00000198677.11	TTC37	protein_coding	42	36	0	0.0375345	0.0375345	0.057401	0.227889	Excluded.Primary	Excluded.Dispersed	0	2	TRUE
chr11:2992254:2992288|2992229:2992258:-@chr11:2979207:2979237	AFE	ENSG00000205531.13	NAP1L4	protein_coding	71	27	0.0218371	0.00402576	-0.0178113	0.057514	0.228158	Excluded.Dispersed	Excluded.Primary	11	1	FALSE
chr1:228145511:228145624|228145649:+@chr1:228146026:228146067	A5SS	ENSG00000143774.16	GUK1	protein_coding	63	34	0.0109866	0.0026738	-0.00831285	0.057619	0.228216	Excluded.Primary	Excluded.Primary	8	1	TRUE
chr1:228145454:228145624|228145561:228145649:+@chr1:228146026:228146067	AFE	ENSG00000143774.16	GUK1	protein_coding	63	34	0.0109866	0.0026738	-0.00831285	0.057619	0.228216	Excluded.Primary	Excluded.Primary	8	1	TRUE
chr15:59657406:59657515|59657124:59657479:-@chr15:59652206:59652326	AFE	ENSG00000140307.11	GTF2A2	protein_coding	79	43	0.0109577	0.00377659	-0.00718112	0.057991	0.22951	Excluded.Dispersed	Excluded.Primary	8	1	TRUE
chr8:73972245:73972287|73972077:73972247:-@chr8:73959765:73959818	AFE	ENSG00000154582.16	ELOC	protein_coding	80	40	0.61617	0.571689	-0.0444809	0.058365	0.230809	Middle	Multimodal	0	0	FALSE
chr14:21263336:21262601|21263311:-@chr14:21233953:21234229	A5SS	ENSG00000092199.17	HNRNPC	protein_coding	83	52	0.0117474	0.0559833	0.044236	0.058426	0.23087	Excluded.Primary	Excluded.Dispersed	28	13	FALSE
chr16:89873644:89873859:+@chr16:89878461:89878627:+@chr16:89883351:89883512	SE	ENSG00000141002.20	TCF25	protein_coding	46	28	0.0541485	0.0569457	0.00279723	0.058519	0.231056	Excluded.Dispersed	Excluded.Dispersed	12	3	FALSE
chr17:16381902:16382260:+@chr17:16382489:16382745	RI	ENSG00000170315.13	UBB	protein_coding	83	53	0.828971	0.823998	-0.00497219	0.058975	0.232675	Included.Primary	Included.Primary	83	53	FALSE
chr17:78214680:78214789:+@chr17:78215966:78216034:+@chr17:78216664:78216781	SE	ENSG00000089685.15	BIRC5	protein_coding	68	31	0.0700123	0.0921534	0.0221411	0.059141	0.233148	Excluded.Dispersed	Excluded.Dispersed	34	10	FALSE
chr12:49186833:49186611:-@chr12:49186458:49186310	RI	ENSG00000167552.14	TUBA1A	protein_coding	83	49	0.000888112	0.00116852	0.000280405	0.059509	0.234415	Excluded.Primary	Excluded.Primary	77	38	FALSE
chr19:39435708:39435658:-@chr19:39433761:39433665	RI	ENSG00000105193.9	RPS16	protein_coding	80	49	0.642015	0.669715	0.0276997	0.05965	0.234664	Middle	Included.Dispersed	0	0	FALSE
chr12:70278132:70278274:+@chr12:70294071:70294294:+@chr12:70310895:70311017	SE	ENSG00000111596.12	AC092881.1	protein_coding	58	25	0	0.0178462	0.0178462	0.059665	0.234664	Excluded.Primary	Excluded.Dispersed	0	1	TRUE
chr16:80998949:80998285:-@chr16:80997429:80997314	RI	ENSG00000103121.8	CMC2	protein_coding	75	30	0.0248405	0.00676683	-0.0180736	0.059741	0.234739	Excluded.Dispersed	Excluded.Dispersed	52	17	FALSE
chr20:58909350:58909423:+@chr20:58909521:58909579	RI	ENSG00000087460.25	GNAS	protein_coding	80	46	0.0035467	0	-0.0035467	0.059777	0.234739	Excluded.Primary	Excluded.Primary	4	0	TRUE
chr14:52791428:52791668:-@chr14:52787833:52787871:-@chr14:52784497:52784664	SE	ENSG00000100522.10	GNPNAT1	protein_coding	46	26	0.0141463	0	-0.0141463	0.060084	0.235761	Excluded.Dispersed	Excluded.Primary	4	0	TRUE
chr18:49492458:49492523:-@chr18:49491736:49491833:-@chr18:49491532:49491584	SE	ENSG00000265681.7	RPL17	protein_coding	64	31	0.0631485	0.0756534	0.0125049	0.060311	0.236344	Excluded.Primary	Excluded.Dispersed	64	29	FALSE
chr6:33272628:33272726:+@chr6:33275500:33275657:+@chr6:33275797:33275883	SE	ENSG00000231500.7	RPS18	protein_coding	64	49	0.000291332	0	-0.000291332	0.060368	0.236344	Excluded.Primary	Excluded.Primary	3	0	TRUE
chr20:16729961:16730064|16730026:16730164:+@chr20:16731668:16731766	AFE	ENSG00000125870.11	SNRPB2	protein_coding	79	44	0.66978	0.659524	-0.0102565	0.060373	0.236344	Middle	Included.Dispersed	0	0	FALSE
chr16:81006734:81007114:-@chr16:80998285:80998351:-@chr16:80997314:80997429	SE	ENSG00000103121.8	CMC2	protein_coding	62	28	0.0188296	0	-0.0188296	0.060571	0.236752	Excluded.Dispersed	Excluded.Primary	5	0	TRUE
chr16:81006734:81007114:-@chr16:80998285:80998354:-@chr16:80997314:80997429	SE	ENSG00000103121.8	CMC2	protein_coding	62	28	0.0107894	0	-0.0107894	0.060571	0.236752	Excluded.Dispersed	Excluded.Primary	5	0	TRUE
chr20:2467607:2467758:-@chr20:2467192:2467315:-@chr20:2465708:2465819	SE	ENSG00000125835.18	SNRPB	protein_coding	80	48	0.0034784	0.0101348	0.00665641	0.060896	0.237838	Excluded.Primary	Excluded.Dispersed	10	2	FALSE
chr17:8382143:8382315:-@chr17:8380587:8380703:-@chr17:8379796:8379936	SE	ENSG00000161970.15	RPL26	protein_coding	71	51	0.00153344	0.000112932	-0.00142051	0.06128	0.239053	Excluded.Primary	Excluded.Primary	6	1	TRUE
chr12:52901219:52901159:-@chr12:52900683:52900588	RI	ENSG00000170421.12	KRT8	protein_coding	82	43	0.000475595	0.000148564	-0.000327031	0.061329	0.239053	Excluded.Primary	Excluded.Primary	69	30	FALSE
chr17:78214680:78214789:+@chr17:78215966|78216664:78216781	A3SS	ENSG00000089685.15	BIRC5	protein_coding	75	32	0.0688682	0.0901908	0.0213226	0.061349	0.239053	Excluded.Dispersed	Excluded.Dispersed	39	11	FALSE
chr6:33275965:33276267:+@chr6:33276391:33276511	RI	ENSG00000231500.7	RPS18	protein_coding	83	53	0.00138289	0.0024105	0.00102761	0.061485	0.239398	Excluded.Primary	Excluded.Primary	80	53	FALSE
chr17:30481143:30481257|30481263:+@chr17:30484214:30484301	A5SS	ENSG00000108587.15	GOSR1	protein_coding	58	27	0.504687	0.390638	-0.114049	0.06188	0.24075	Multimodal	Bimodal	0	0	FALSE
chr11:10802209:10801661|10802049:-@chr11:10800962:10801087	A5SS	ENSG00000110321.17	EIF4G2	protein_coding	79	36	0.913051	0.939601	0.02655	0.062	0.241032	Included.Dispersed	Included.Dispersed	52	8	FALSE
chr11:114444155:114444212:+@chr11:114444541:114444652	RI	ENSG00000076043.10	REXO2	protein_coding	82	31	0.0330585	0.00647856	-0.02658	0.062214	0.241677	Excluded.Dispersed	Excluded.Primary	68	20	FALSE
chr7:35801219:35801270:+@chr7:35831353|35831492:35831496	A3SS	ENSG00000122545.19	2007-09-01	protein_coding	71	31	0	0.0121552	0.0121552	0.062307	0.241853	Excluded.Primary	Excluded.Dispersed	0	1	TRUE
chr17:15978163:15978044:-@chr17:15977913:15977727	RI	ENSG00000214941.8	ZSWIM7	protein_coding	57	35	0.534393	0.354851	-0.179542	0.062577	0.242714	Bimodal	Bimodal	0	0	FALSE
chr14:23071617:23071427:-@chr14:23071186:23071125	RI	ENSG00000100813.14	ACIN1	protein_coding	44	33	0.0918084	0.170033	0.0782245	0.062804	0.243408	Excluded.Dispersed	Excluded.Dispersed	30	16	FALSE
chr3:48601118:48600975:-@chr3:48600840:48600680	RI	ENSG00000010256.11	UQCRC1	protein_coding	80	36	0.00992827	0.016262	0.00633376	0.063258	0.244979	Excluded.Dispersed	Excluded.Dispersed	31	8	FALSE
chr3:9797659:9797777:+@chr3:9799879:9800067:+@chr3:9800185:9800296	SE	ENSG00000241553.12	ARPC4	protein_coding	74	33	0.0036944	0	-0.0036944	0.063773	0.246784	Excluded.Primary	Excluded.Primary	5	0	TRUE
chr3:49024802:49024495:-@chr3:49024404:49024325	RI	ENSG00000178035.12	IMPDH2	protein_coding	60	39	0.0211694	0.0258164	0.00464703	0.063881	0.247013	Excluded.Dispersed	Excluded.Dispersed	34	16	FALSE
chr19:54206276:54206462|54206724:+@chr19:54207398:54207647	A5SS	ENSG00000170889.14	RPS9	protein_coding	83	53	0.00847826	0.0120148	0.00353659	0.06411	0.247662	Excluded.Primary	Excluded.Primary	36	15	FALSE
chr1:161212351:161212480:+@chr1:161212592:161212654:+@chr1:161213380:161213475	SE	ENSG00000158864.12	NDUFS2	protein_coding	72	32	0.00903687	0	-0.00903687	0.064232	0.247662	Excluded.Dispersed	Excluded.Primary	5	0	TRUE
chr12:52950328:52950410:+@chr12:52950750:52950906	RI	ENSG00000111057.11	KRT18	protein_coding	83	40	0.00239599	0.0040218	0.00162581	0.06424	0.247662	Excluded.Primary	Excluded.Primary	68	26	FALSE
chr19:38309643:38309405:-@chr19:38309328:38309224	RI	ENSG00000167645.17	YIF1B	protein_coding	68	29	0.000693975	0.0113132	0.0106192	0.064247	0.247662	Excluded.Primary	Excluded.Dispersed	2	3	TRUE
chr19:5896905:5896997:-@chr19:5896575|5896650:5896453	A3SS	ENSG00000267740.5	AC024592.3	protein_coding	82	53	0.0096294	0.0159048	0.00627542	0.064334	0.247662	Excluded.Primary	Excluded.Dispersed	16	5	FALSE
chr9:32572881:32573184:-@chr9:32570960:32571052:-@chr9:32558910:32558954	SE	ENSG00000165264.11	NDUFB6	protein_coding	83	50	0.979745	0.992685	0.01294	0.064343	0.247662	Included.Primary	Included.Primary	37	6	FALSE
chr6:99545112:99545230:-@chr6:99543780:99544273|99543475:99543609	ALE	ENSG00000112237.13	CCNC	protein_coding	83	46	0.0468894	0.0797522	0.0328628	0.064418	0.247762	Excluded.Dispersed	Excluded.Dispersed	36	13	FALSE
chr1:22052668:22052742:+@chr1:22074094:22074219:+@chr1:22078429:22078583	SE	ENSG00000070831.17	CDC42	protein_coding	72	47	0.0347336	0.0253231	-0.00941054	0.064662	0.248396	Excluded.Dispersed	Excluded.Dispersed	26	10	FALSE
chr3:184308449:184308567:+@chr3:184308708:184309050	RI	ENSG00000175166.17	PSMD2	protein_coding	77	35	0.000571529	0.000308292	-0.000263237	0.064752	0.248396	Excluded.Primary	Excluded.Primary	54	18	FALSE
chr12:56159587:56159622|56159730:+@chr12:56159975:56160148	A5SS	ENSG00000092841.18	MYL6	protein_coding	83	53	0.984397	0.988086	0.003689	0.064801	0.248396	Included.Primary	Included.Primary	57	18	FALSE
chr6:127327002:127327144:-@chr6:127316450:127316502:-@chr6:127314816:127314896	SE	ENSG00000093144.19	ECHDC1	protein_coding	69	26	0.687697	0.668598	-0.0190993	0.06482	0.248396	Multimodal	Bimodal	0	0	FALSE
chr8:54010430:54010492:-@chr8:54002892:54002940:-@chr8:53999945:54000050	SE	ENSG00000187735.14	TCEA1	protein_coding	81	36	0.00359037	0	-0.00359037	0.064829	0.248396	Excluded.Primary	Excluded.Primary	5	0	TRUE
chr5:146458884:146459045:+@chr5:146459142:146459337	RI	ENSG00000113649.11	TCERG1	protein_coding	73	32	0.838299	0.865325	0.0270252	0.065045	0.248581	Included.Dispersed	Included.Dispersed	66	27	FALSE
chr1:53235577:53235635:-@chr1:53233542:53233652:-@chr1:53228872:53228954	SE	ENSG00000162385.11	MAGOH	protein_coding	78	30	0.726393	0.811624	0.0852312	0.065058	0.248581	Included.Dispersed	Included.Dispersed	58	14	FALSE
chr10:68755370:68755536:+@chr10:68756273:68756483:+@chr10:68757294:68757349	SE	ENSG00000060339.14	CCAR1	protein_coding	61	25	0.811483	0.667447	-0.144036	0.065072	0.248581	Included.Dispersed	Bimodal	0	0	FALSE
chr1:70250365:70250503:+@chr1:70250608:70250998|70250611:70250725	ALE	ENSG00000116754.13	SRSF11	protein_coding	73	31	0.567417	0.563696	-0.00372008	0.065074	0.248581	Multimodal	Bimodal	0	0	FALSE
chr3:47921765:47921878:-@chr3:47918719:47918841:-@chr3:47915951:47917174	SE	ENSG00000047849.21	MAP4	protein_coding	77	32	0.882408	0.910859	0.0284509	0.065445	0.249809	Included.Dispersed	Included.Dispersed	43	6	FALSE
chr3:140941994:140942095|140942462:140942729:+@chr3:140956527:140956691	AFE	ENSG00000114120.12	SLC25A36	protein_coding	51	38	0.0437655	0.0287081	-0.0150574	0.065581	0.250139	Excluded.Dispersed	Excluded.Dispersed	8	2	TRUE
chr13:27450509:27450574|27450064:27450164:-@chr13:27445088:27445156	AFE	ENSG00000122033.14	MTIF3	protein_coding	67	32	0.0693664	0.0735828	0.00421643	0.065732	0.250466	Excluded.Dispersed	Excluded.Dispersed	21	5	FALSE
chr19:1271981:1272051:+@chr19:1272427:1272916	RI	ENSG00000099622.14	CIRBP	protein_coding	56	29	0.0240945	0.0344774	0.0103828	0.065766	0.250466	Excluded.Dispersed	Excluded.Dispersed	28	9	FALSE
chr16:29971408:29971578:+@chr16:29972042|29972950:29973050	A3SS	ENSG00000149932.17	TMEM219	protein_coding	44	32	0.0711597	0.150817	0.0796577	0.065885	0.25073	Excluded.Dispersed	Excluded.Dispersed	6	9	TRUE
chr3:58430128:58430238:-@chr3:58429799|58429941:58429708	A3SS	ENSG00000168291.13	PDHB	protein_coding	83	46	0.00199326	0	-0.00199326	0.06643	0.252424	Excluded.Primary	Excluded.Primary	4	0	TRUE
chr7:141738406:141738410|141738600:141738678:+@chr7:141739124:141739190	AFE	ENSG00000106028.11	SSBP1	protein_coding	83	46	0.00203053	0	-0.00203053	0.06643	0.252424	Excluded.Primary	Excluded.Primary	4	0	TRUE
chr14:54481409:54481458:-@chr14:54480956|54480959:54480874	A3SS	ENSG00000197045.13	GMFB	protein_coding	72	27	0.0983561	0.208546	0.11019	0.066826	0.253738	Excluded.Dispersed	Excluded.Dispersed	30	7	FALSE
chr2:227328678:227329783:+@chr2:227330626:227330846	RI	ENSG00000168958.19	MFF	protein_coding	69	31	0.00881379	0.0369721	0.0281584	0.067241	0.255122	Excluded.Primary	Excluded.Dispersed	27	7	FALSE
chr20:50096820:50096672:-@chr20:50096534:50096483	RI	ENSG00000244687.11	UBE2V1	protein_coding	82	50	0.0457012	0.0354779	-0.0102233	0.067647	0.256469	Excluded.Dispersed	Excluded.Dispersed	25	9	FALSE
chr17:16439037:16439060:+@chr17:16439327:16439414	RI	ENSG00000175061.18	SNHG29	lncRNA	81	50	0.0184439	0.0164273	-0.00201659	0.067717	0.256501	Excluded.Dispersed	Excluded.Dispersed	59	42	FALSE
chr1:33036736:33036992:-@chr1:33031544:33031661:-@chr1:33024442:33024567	SE	ENSG00000004455.16	AK2	protein_coding	70	26	0.0315116	0.00961538	-0.0218963	0.067757	0.256501	Excluded.Dispersed	Excluded.Dispersed	11	1	FALSE
chr17:5422769:5422829:+@chr17:5425971:5428211:+@chr17:5432542:5432876	SE	ENSG00000129197.14	RPAIN	protein_coding	62	42	0.601776	0.671987	0.0702104	0.067969	0.257111	Multimodal	Included.Dispersed	0	0	FALSE
chr8:96231774:96231940:-@chr8:96231532:96231621:-@chr8:96230939:96231132	SE	ENSG00000156467.9	UQCRB	protein_coding	78	51	0.00976339	0.00511229	-0.0046511	0.068135	0.257546	Excluded.Primary	Excluded.Dispersed	9	2	TRUE
chr22:29569193:29569287:-@chr22:29564238:29564371:-@chr22:29561792:29561862	SE	ENSG00000184117.11	NIPSNAP1	protein_coding	67	29	0.006519	0	-0.006519	0.068689	0.259446	Excluded.Primary	Excluded.Primary	5	0	TRUE
chr18:9936986:9937066:+@chr18:9944924:9945058:+@chr18:9950395:9950568	SE	ENSG00000101558.13	VAPA	protein_coding	72	33	0.0226793	0.00743282	-0.0152465	0.069015	0.260386	Excluded.Dispersed	Excluded.Dispersed	9	1	TRUE
chr8:124504271:124504347:-@chr8:124503895:124503951|124495472:124495542	ALE	ENSG00000147687.19	TATDN1	protein_coding	68	37	0.0330316	0	-0.0330316	0.069041	0.260386	Excluded.Dispersed	Excluded.Primary	4	0	TRUE
chr11:31509519:31509625:-@chr11:31488128:31488241:-@chr11:31433460:31433570	SE	ENSG00000148950.11	IMMP1L	protein_coding	29	25	0.0659084	0.0275325	-0.0383759	0.069109	0.260389	Excluded.Dispersed	Excluded.Dispersed	5	1	TRUE
chr17:16439327:16439414:+@chr17:16439660:16439703	RI	ENSG00000175061.18	SNHG29	lncRNA	81	51	0.215724	0.169918	-0.0458063	0.069145	0.260389	Excluded.Dispersed	Excluded.Dispersed	81	51	FALSE
chr13:37002934:37003007:+@chr13:37004477|37004516:37004561	A3SS	ENSG00000120699.13	EXOSC8	protein_coding	82	42	0.0053901	0.0673975	0.0620074	0.069249	0.260587	Excluded.Primary	Excluded.Dispersed	4	5	TRUE
chr14:49586478:49586285:-@chr14:49586049:49585950	RI	ENSG00000213741.10	RPS29	protein_coding	83	53	0.00123487	0.000483235	-0.000751635	0.069475	0.261108	Excluded.Primary	Excluded.Primary	81	53	FALSE
chrX:53686368:53683874|53686270:-@chrX:53680049:53680186	A5SS	ENSG00000086758.16	HUWE1	protein_coding	43	26	0.731236	0.629057	-0.10218	0.069491	0.261108	Included.Dispersed	Bimodal	0	0	FALSE
chr14:104756604:104756760:+@chr14:104759219|104759428:104759659	A3SS	ENSG00000184990.13	SIVA1	protein_coding	82	34	0.0120206	0.0276291	0.0156085	0.06999	0.262788	Excluded.Primary	Excluded.Dispersed	17	3	FALSE
chr5:139293648:139293805:+@chr5:139307239:139308327:+@chr5:139314675:139314736	SE	ENSG00000015479.18	MATR3	protein_coding	73	29	0.920867	0.874317	-0.0465509	0.070386	0.263866	Included.Dispersed	Included.Dispersed	47	9	FALSE
chr10:12184889:12184956:-@chr10:12180395:12180489:-@chr10:12179083:12179132	SE	ENSG00000165609.13	NUDT5	protein_coding	79	36	0	0.0277778	0.0277778	0.070425	0.263866	Excluded.Primary	Excluded.Dispersed	0	1	TRUE
chr1:153990763:153990802:+@chr1:153990914:153991034:+@chr1:153991115:153991223	SE	ENSG00000177954.14	RPS27	protein_coding	40	32	0.00370324	0.0054232	0.00171996	0.070434	0.263866	Excluded.Primary	Excluded.Primary	16	7	FALSE
chr8:56074159:56074060:-@chr8:56073768:56073695	RI	ENSG00000008988.9	RPS20	protein_coding	83	53	0.00257247	0.00196634	-0.000606127	0.070793	0.265015	Excluded.Primary	Excluded.Primary	83	53	FALSE
chr5:151758546:151758631|151753815:151753895:-@chr5:151751704:151751779	AFE	ENSG00000177556.12	ATOX1	protein_coding	54	37	0.0297083	0.000443066	-0.0292652	0.070865	0.265088	Excluded.Dispersed	Excluded.Primary	6	1	TRUE
chr20:49135833:49135931:-@chr20:49124587|49124605:49124375	A3SS	ENSG00000124214.19	STAU1	protein_coding	72	34	0.199534	0.247613	0.048079	0.071037	0.265534	Excluded.Dispersed	Excluded.Dispersed	48	16	FALSE
chr2:74198339:74198742:+@chr2:74201382:74201479:+@chr2:74205705:74205889	SE	ENSG00000065911.12	MTHFD2	protein_coding	40	33	0.121573	0.199399	0.0778268	0.07156	0.267291	Excluded.Dispersed	Excluded.Dispersed	23	13	FALSE
chr11:75404672:75404868:+@chr11:75405614:75406907	RI	ENSG00000149273.15	RPS3	protein_coding	83	53	0.00331055	0.00202772	-0.00128283	0.071748	0.267796	Excluded.Primary	Excluded.Primary	81	53	FALSE
chr5:64768505:64768691:-@chr5:64765045:64765121:-@chr5:64754315:64754362	SE	ENSG00000153006.16	SREK1IP1	protein_coding	53	32	0.0496684	0.163975	0.114306	0.071951	0.268355	Excluded.Dispersed	Excluded.Dispersed	13	11	FALSE
chr12:53467805:53467843:+@chr12:53468777|53468780:53468832	A3SS	ENSG00000197111.15	PCBP2	protein_coding	78	50	0.835277	0.775909	-0.0593678	0.072196	0.26907	Included.Dispersed	Included.Dispersed	61	39	FALSE
chrX:123706949:123706854|123706858:-@chrX:123703454:123703505	A5SS	ENSG00000125676.20	THOC2	protein_coding	76	35	0	0.00415584	0.00415584	0.072424	0.269721	Excluded.Primary	Excluded.Primary	0	1	TRUE
chr1:45550966:45551155:+@chr1:45561789:45561878:+@chr1:45566569:45566688	SE	ENSG00000117448.13	AKR1A1	protein_coding	62	31	0.929386	1	0.0706145	0.072488	0.26976	Included.Dispersed	Included.Primary	25	0	FALSE
chr1:31915895:31915987:-@chr1:31912981:31913023:-@chr1:31911696:31911826	SE	ENSG00000184007.21	PTP4A2	protein_coding	79	51	0.000758327	0.0081143	0.00735598	0.073061	0.271316	Excluded.Primary	Excluded.Dispersed	1	3	TRUE
chr3:28241584:28241812:+@chr3:28263291:28263380:+@chr3:28316333:28316423	SE	ENSG00000187118.13	CMC1	protein_coding	40	26	0.799205	0.828168	0.0289634	0.073082	0.271316	Included.Dispersed	Included.Dispersed	32	10	FALSE
chrX:155046509:155046584:+@chrX:155047369:155047391:+@chrX:155051670:155051801	SE	ENSG00000165775.18	FUNDC2	protein_coding	67	31	0	0.0322581	0.0322581	0.073121	0.271316	Excluded.Primary	Excluded.Dispersed	0	1	TRUE
chr7:99333325:99333417:+@chr7:99335453:99335484:+@chr7:99338181:99338285	SE	ENSG00000284292.1	AC004922.1	protein_coding	67	31	0	0.00280505	0.00280505	0.073121	0.271316	Excluded.Primary	Excluded.Primary	0	1	TRUE
chr11:8684006:8684081:+@chr11:8684718|8684823:8684892	A3SS	ENSG00000166441.13	RPL27A	protein_coding	83	53	0.995315	0.997539	0.00222387	0.073303	0.271785	Included.Primary	Included.Primary	43	16	FALSE
chr22:21621515:21621596:+@chr22:21622812:21624034	RI	ENSG00000185651.14	UBE2L3	protein_coding	79	43	0.825458	0.844057	0.0185995	0.073355	0.271785	Included.Dispersed	Included.Dispersed	77	41	FALSE
chr1:8874824:8874917:-@chr1:8873773:8873973:-@chr1:8871891:8871986	SE	ENSG00000074800.16	ENO1	protein_coding	82	53	0.000598868	0.0023644	0.00176553	0.073555	0.272326	Excluded.Primary	Excluded.Primary	1	3	TRUE
chr19:58388137:58388245:+@chr19:58388418:58388480:+@chr19:58392976:58393185	SE	ENSG00000083845.9	RPS5	protein_coding	73	52	0.000269127	0	-0.000269127	0.07416	0.274365	Excluded.Primary	Excluded.Primary	3	0	TRUE
chr11:64319734:64319868:+@chr11:64320661:64320792:+@chr11:64320865:64320903	SE	ENSG00000126432.14	PRDX5	protein_coding	79	53	0.92781	0.963709	0.0358993	0.074353	0.274877	Included.Dispersed	Included.Dispersed	46	19	FALSE
chr7:44799702:44799874:+@chr7:44800424:44800543:+@chr7:44801287:44801795	SE	ENSG00000196262.14	PPIA	protein_coding	71	50	0.000405778	0.000486539	8.07613e-05	0.074676	0.27587	Excluded.Primary	Excluded.Primary	6	1	TRUE
chr9:128683655:128684007|128689989:128690026:+@chr9:128691170:128691227	AFE	ENSG00000119335.16	SET	protein_coding	83	44	0.000811063	0	-0.000811063	0.074985	0.276809	Excluded.Primary	Excluded.Primary	4	0	TRUE
chr22:36529076:36529184:-@chr22:36526820:36526905:-@chr22:36525999:36526131	SE	ENSG00000100353.18	EIF3D	protein_coding	67	28	0.00989406	0	-0.00989406	0.075541	0.278657	Excluded.Dispersed	Excluded.Primary	5	0	TRUE
chr11:57327514:57327426:-@chr11:57326889:57326703	RI	ENSG00000149136.9	SSRP1	protein_coding	46	25	0.00260663	0.000200688	-0.00240594	0.075713	0.279088	Excluded.Primary	Excluded.Primary	20	17	FALSE
chr5:77693352:77693266:-@chr5:77691498:77691241	RI	ENSG00000171530.14	TBCA	protein_coding	83	52	0.00366456	6.38769e-05	-0.00360068	0.0759	0.279573	Excluded.Primary	Excluded.Primary	81	49	FALSE
chr6:113970857:113970878|113970255:113970495:-@chr6:113959906:113960018	AFE	ENSG00000196591.12	HDAC2	protein_coding	81	48	0.00235655	0.00264085	0.000284295	0.076152	0.280297	Excluded.Primary	Excluded.Primary	7	1	TRUE
chr14:20455578:20455773:+@chr14:20455914:20456101	RI	ENSG00000100823.12	APEX1	protein_coding	79	33	0.0297176	0.0420259	0.0123083	0.077695	0.285707	Excluded.Dispersed	Excluded.Dispersed	53	16	FALSE
chr9:83976995:83977051:-@chr9:83975462:83975505:-@chr9:83974517:83974589	SE	ENSG00000165119.21	HNRNPK	protein_coding	83	52	0.979662	0.934543	-0.0451192	0.077735	0.285707	Included.Dispersed	Included.Dispersed	35	19	FALSE
chr8:73972077:73972287:-@chr8:73964487:73964625:-@chr8:73959765:73959818	SE	ENSG00000154582.16	ELOC	protein_coding	53	28	0.156045	0.188416	0.0323714	0.078032	0.28659	Excluded.Dispersed	Excluded.Dispersed	35	13	FALSE
chr17:59131281:59131367:-@chr17:59119319:59119495:-@chr17:59109857:59112345	SE	ENSG00000182628.13	SKA2	protein_coding	71	33	0.645152	0.721198	0.0760459	0.078427	0.287473	Multimodal	Included.Dispersed	0	0	FALSE
chr19:18906960:18907112:-@chr19:18905867:18905935:-@chr19:18905576:18905629	SE	ENSG00000105669.14	COPE	protein_coding	75	39	0.00520635	0	-0.00520635	0.078491	0.287473	Excluded.Primary	Excluded.Primary	4	0	TRUE
chr14:34629907:34629954:-@chr14:34622661:34622731:-@chr14:34609638:34609742	SE	ENSG00000129515.19	SNX6	protein_coding	78	37	0	0.00662322	0.00662322	0.0785	0.287473	Excluded.Primary	Excluded.Dispersed	0	1	TRUE
chr12:107692814:107692899:+@chr12:107692972|107693000:107693096	A3SS	ENSG00000136045.12	PWP1	protein_coding	78	37	0	0.027027	0.027027	0.0785	0.287473	Excluded.Primary	Excluded.Dispersed	0	1	TRUE
chr4:140524218:140524280:+@chr4:140525420:140525570	RI	ENSG00000179387.10	ELMOD2	protein_coding	32	25	0.0419329	0.0432366	0.00130366	0.079236	0.289839	Excluded.Dispersed	Excluded.Dispersed	17	20	FALSE
chr17:40631693:40631592:-@chr17:40630924:40630714	RI	ENSG00000073584.20	SMARCE1	protein_coding	74	34	0.00181753	0.0207076	0.0188901	0.079261	0.289839	Excluded.Primary	Excluded.Dispersed	30	20	FALSE
chr11:2992254:2992377:-@chr11:2989129:2989271:-@chr11:2979207:2979237	SE	ENSG00000205531.13	NAP1L4	protein_coding	49	28	0.0711063	0.0641369	-0.00696937	0.079362	0.289999	Excluded.Dispersed	Excluded.Dispersed	15	4	FALSE
chr7:99460086:99460193:-@chr7:99459147:99459263:-@chr7:99458190:99458355	SE	ENSG00000241468.7	ATP5MF	protein_coding	83	53	0.957765	0.956491	-0.0012744	0.079845	0.291553	Included.Dispersed	Included.Dispersed	72	29	FALSE
chr14:24215797:24215737:-@chr14:24215662:24215552	RI	ENSG00000213920.9	MDP1	protein_coding	49	30	0.164512	0.0808789	-0.0836331	0.080035	0.292018	Excluded.Dispersed	Excluded.Dispersed	41	23	FALSE
chr1:70250365:70250503:+@chr1:70250608|70250611:70253052	A3SS	ENSG00000116754.13	SRSF11	protein_coding	69	30	0.569332	0.576426	0.00709374	0.080118	0.292018	Multimodal	Bimodal	0	0	FALSE
chr14:24216070:24215919:-@chr14:24215797:24215552	RI	ENSG00000213920.9	MDP1	protein_coding	39	27	0.103295	0.0477352	-0.0555599	0.080146	0.292018	Excluded.Dispersed	Excluded.Dispersed	35	22	FALSE
chr12:46189071:46187883:-@chr12:46187807:46183065	RI	ENSG00000111371.15	SLC38A1	protein_coding	71	30	0.750515	0.708412	-0.0421027	0.0806	0.293461	Included.Dispersed	Multimodal	0	0	FALSE
chr5:134004647:134004894:-@chr5:133993015|133993018:133992946	A3SS	ENSG00000213585.11	VDAC1	protein_coding	69	30	0.807799	0.734005	-0.0737936	0.080928	0.294443	Included.Dispersed	Included.Dispersed	61	19	FALSE
chr4:474470:472980|473981:-@chr4:472575:472701	A5SS	ENSG00000182903.16	ZNF721	protein_coding	56	27	0	0.0190797	0.0190797	0.081283	0.295521	Excluded.Primary	Excluded.Dispersed	0	1	TRUE
chr15:34154831:34154786:-@chr15:34154684:34154644	RI	ENSG00000134152.11	KATNBL1	protein_coding	72	30	0.00266385	0.000730806	-0.00193305	0.081399	0.29573	Excluded.Primary	Excluded.Primary	60	25	FALSE
chr21:44873502:44873690|44865571:44865896:-@chr21:44865395:44865447	AFE	ENSG00000183255.12	PTTG1IP	protein_coding	64	32	0.0152019	0.0111607	-0.00404123	0.082199	0.298422	Excluded.Dispersed	Excluded.Dispersed	8	1	TRUE
chr22:39532395:39532523:-@chr22:39530464:39530554:-@chr22:39529820:39529917	SE	ENSG00000187051.9	RPS19BP1	protein_coding	62	25	0.0108935	0	-0.0108935	0.082463	0.299165	Excluded.Dispersed	Excluded.Primary	5	0	TRUE
chr20:34073563:34073635:+@chr20:34073819:34073866:+@chr20:34075874:34076040	SE	ENSG00000125970.12	RALY	protein_coding	68	25	0.856406	0.737158	-0.119248	0.082781	0.300103	Included.Dispersed	Included.Dispersed	49	15	FALSE
chr14:69768798:69768896:+@chr14:69769182:69769251	RI	ENSG00000100650.15	SRSF5	protein_coding	83	53	0.0282236	0.0435556	0.015332	0.083368	0.302015	Excluded.Dispersed	Excluded.Dispersed	77	50	FALSE
chr17:40647773:40647814|40647453:40647641:-@chr17:40645796:40645847	AFE	ENSG00000073584.20	SMARCE1	protein_coding	49	33	0.00449134	0	-0.00449134	0.084235	0.304937	Excluded.Primary	Excluded.Primary	3	0	TRUE
chr17:75147653:75147520|75147556:-@chr17:75146666:75146684	A5SS	ENSG00000189159.16	JPT1	protein_coding	83	42	0.00253418	0	-0.00253418	0.084768	0.306184	Excluded.Primary	Excluded.Primary	4	0	TRUE
chr1:94926838:94927110|94925633:94925801:-@chr1:94903403:94903524	AFE	ENSG00000117519.16	CNN3	protein_coding	83	42	0.00586674	0	-0.00586674	0.084768	0.306184	Excluded.Primary	Excluded.Primary	4	0	TRUE
chr12:16347645:16347710:+@chr12:16354231:16354378:+@chr12:16357605:16357699	SE	ENSG00000008394.13	MGST1	protein_coding	83	51	0.98794	0.984007	-0.00393388	0.084776	0.306184	Included.Primary	Included.Dispersed	48	11	FALSE
chr17:7311822:7311948:+@chr17:7312183:7312463	RI	ENSG00000132507.18	EIF5A	protein_coding	82	44	0.484485	0.458467	-0.0260185	0.084822	0.306184	Middle	Middle	0	0	FALSE
chr2:171707233:171707377:+@chr2:171712767:171712779|171715328:171715368	ALE	ENSG00000077380.15	DYNC1I2	protein_coding	43	25	0.110897	0.0801038	-0.0307932	0.085877	0.309771	Excluded.Dispersed	Excluded.Dispersed	12	3	FALSE
chr8:108248613:108248802:-@chr8:108242112:108242346:-@chr8:108241799:108241913	SE	ENSG00000104408.9	EIF3E	protein_coding	64	43	0.00191981	0	-0.00191981	0.085998	0.309986	Excluded.Primary	Excluded.Primary	3	0	TRUE
chr7:134448061:134447980:-@chr7:134447381:134447298	RI	ENSG00000085662.14	AKR1B1	protein_coding	81	40	0.00424209	0.000656469	-0.00358562	0.086082	0.310067	Excluded.Primary	Excluded.Primary	63	25	FALSE
chrX:72275150:72275053:-@chrX:72273972:72273801	RI	ENSG00000198034.11	RPS4X	protein_coding	83	53	0.000175812	0.000180111	4.29861e-06	0.086395	0.310967	Excluded.Primary	Excluded.Primary	83	53	FALSE
chr11:125592836:125592918:+@chr11:125593638:125593725:+@chr11:125595881:125596003	SE	ENSG00000134910.13	STT3A	protein_coding	67	38	0.0230151	0.00398724	-0.0190279	0.086455	0.310967	Excluded.Dispersed	Excluded.Primary	7	1	TRUE
chr11:10802049:10802209:-@chr11:10801661:10801774:-@chr11:10800962:10801087	SE	ENSG00000110321.17	EIF4G2	protein_coding	78	33	0.912478	0.934858	0.0223797	0.086836	0.312115	Included.Dispersed	Included.Dispersed	52	8	FALSE
chr17:76733293:76733377|76733381:+@chr17:76733521:76733936	A5SS	ENSG00000181038.13	METTL23	protein_coding	65	30	0.0552174	0.0666667	0.0114493	0.087002	0.312489	Excluded.Dispersed	Excluded.Dispersed	12	2	FALSE
chr11:93731216:93731150:-@chr11:93730712:93730677	RI	ENSG00000166012.16	TAF1D	protein_coding	70	33	0.0181611	0.00247236	-0.0156887	0.087407	0.313505	Excluded.Dispersed	Excluded.Primary	67	31	FALSE
chr11:2992377:2992229|2992254:-@chr11:2979207:2979237	A5SS	ENSG00000205531.13	NAP1L4	protein_coding	70	27	0.0164347	0.00402576	-0.012409	0.087409	0.313505	Excluded.Dispersed	Excluded.Primary	10	1	FALSE
chr13:36346582:36346797:-@chr13:36336287:36336358:-@chr13:36335021:36335832	SE	ENSG00000133104.14	SPART	protein_coding	35	36	0.343949	0.209876	-0.134073	0.0875	0.313609	Multimodal	Excluded.Dispersed	0	0	FALSE
chr17:7306999:7307115|7307628:7307752:+@chr17:7309615:7309800	AFE	ENSG00000132507.18	EIF5A	protein_coding	82	40	0.972924	0.996739	0.0238152	0.087733	0.314027	Included.Dispersed	Included.Primary	32	1	FALSE
chr11:73720846:73720899:-@chr11:73718785:73718890:-@chr11:73718613:73718718:-@chr11:73716251:73716362	MXE	ENSG00000175582.19	RAB6A	protein_coding	67	32	0.699002	0.622856	-0.0761463	0.087741	0.314027	Included.Dispersed	Included.Dispersed	53	21	FALSE
chr17:75042181:75042277:-@chr17:75040163|75040202:75040092	A3SS	ENSG00000167863.12	ATP5PD	protein_coding	83	53	0.000649728	0.00367128	0.00302156	0.087953	0.314563	Excluded.Primary	Excluded.Primary	2	4	TRUE
chr1:11013716:11013965:+@chr1:11015524:11015646:+@chr1:11016844:11017007	SE	ENSG00000120948.17	TARDBP	protein_coding	75	29	0.0128622	0.0197044	0.00684222	0.088258	0.31543	Excluded.Dispersed	Excluded.Dispersed	10	1	FALSE
chr12:53461015:53461143:+@chr12:53462481|53462493:53462567	A3SS	ENSG00000197111.15	PCBP2	protein_coding	82	53	0.333248	0.358294	0.0250466	0.088478	0.315993	Excluded.Dispersed	Multimodal	0	0	FALSE
chr11:67401728:67401871:-@chr11:67401199|67401232:67401068	A3SS	ENSG00000172531.15	PPP1CA	protein_coding	77	38	0.00853088	0.00594228	-0.0025886	0.088634	0.316326	Excluded.Primary	Excluded.Dispersed	8	1	TRUE
chr3:184301537:184301658:+@chr3:184301771:184301935|184301847:184302064	ALE	ENSG00000175166.17	PSMD2	protein_coding	81	32	0.0154464	0	-0.0154464	0.088791	0.316663	Excluded.Dispersed	Excluded.Primary	5	0	TRUE
chr19:41959321:41959237:-@chr19:41958948:41958736	RI	ENSG00000105404.11	RABAC1	protein_coding	64	37	0.00419186	0.000266237	-0.00392562	0.089139	0.317236	Excluded.Primary	Excluded.Primary	20	17	FALSE
chr12:55729393:55728953|55729282:-@chr12:55728276:55728352	A5SS	ENSG00000135404.11	CD63	protein_coding	80	52	0.951817	0.99386	0.0420436	0.089163	0.317236	Included.Dispersed	Included.Primary	29	3	FALSE
chr12:55729282:55729707|55728953:55729000:-@chr12:55728276:55728352	AFE	ENSG00000135404.11	CD63	protein_coding	80	52	0.951817	0.99386	0.0420436	0.089163	0.317236	Included.Dispersed	Included.Primary	29	3	FALSE
chr19:54206276:54206462:+@chr19:54206553:54206724	RI	ENSG00000170889.14	RPS9	protein_coding	83	53	0.0049178	0.00228491	-0.00263289	0.089203	0.317236	Excluded.Primary	Excluded.Primary	83	53	FALSE
chr17:7311822:7311962:+@chr17:7312351:7312463	RI	ENSG00000132507.18	EIF5A	protein_coding	82	42	0.531917	0.519362	-0.0125556	0.089417	0.317773	Middle	Middle	0	0	FALSE
chr1:225783300:225783368:+@chr1:225789034:225789141:+@chr1:225789240:225789728	SE	ENSG00000143742.13	SRP9	protein_coding	77	51	0.00156784	0	-0.00156784	0.08992	0.318751	Excluded.Primary	Excluded.Primary	3	0	TRUE
chr12:56300160:56300308|56299828:56299974:-@chr12:56286625:56286645	AFE	ENSG00000062485.19	CS	protein_coding	73	36	0.00824464	0	-0.00824464	0.089937	0.318751	Excluded.Dispersed	Excluded.Primary	4	0	TRUE
chr7:22818000:22818048:-@chr7:22817412:22817548:-@chr7:22812973:22813185	SE	ENSG00000196683.10	TOMM7	protein_coding	80	53	0.00125215	0	-0.00125215	0.089995	0.318751	Excluded.Primary	Excluded.Primary	3	0	TRUE
chr11:67401728:67401788|67401385:67401577:-@chr11:67401068:67401199	AFE	ENSG00000172531.15	PPP1CA	protein_coding	77	38	0.00292174	0	-0.00292174	0.090041	0.318751	Excluded.Primary	Excluded.Primary	4	0	TRUE
chr14:20316227:20316413:-@chr14:20315781:20315850:-@chr14:20313468:20313801	SE	ENSG00000100814.18	CCNB1IP1	protein_coding	72	40	0.0188243	0.00137363	-0.0174506	0.090073	0.318751	Excluded.Dispersed	Excluded.Primary	7	1	TRUE
chr17:49414905:49414744|49414835:-@chr17:49413177:49413291	A5SS	ENSG00000167085.11	PHB	protein_coding	81	40	0.00139813	0	-0.00139813	0.090134	0.318751	Excluded.Primary	Excluded.Primary	4	0	TRUE
chr17:49414835:49414880|49414744:49414876:-@chr17:49413177:49413291	AFE	ENSG00000167085.11	PHB	protein_coding	81	40	0.00139813	0	-0.00139813	0.090134	0.318751	Excluded.Primary	Excluded.Primary	4	0	TRUE
chr13:52450499:52450622|52449931:52450244:-@chr13:52442377:52442445	AFE	ENSG00000136100.14	VPS36	protein_coding	38	25	0.0936833	0.0260606	-0.0676227	0.090394	0.319447	Excluded.Dispersed	Excluded.Dispersed	6	1	TRUE
chr7:5592816:5593768|5594547:5594896:+@chr7:5603257:5603413	AFE	ENSG00000075618.18	FSCN1	protein_coding	36	28	0.023005	0.00162338	-0.0213817	0.090706	0.320325	Excluded.Dispersed	Excluded.Primary	5	1	TRUE
chr19:58326823:58327248:-@chr19:58325275:58325361:-@chr19:58314671:58315036	SE	ENSG00000283103.3	AC010642.2	lncRNA	52	33	0.629548	0.54881	-0.0807382	0.091749	0.323782	Multimodal	Included.Dispersed	0	0	FALSE
chr5:82276255:82276178:-@chr5:82275295:82275209	RI	ENSG00000186468.13	RPS23	protein_coding	83	53	0.919138	0.927347	0.00820981	0.091883	0.324029	Included.Dispersed	Included.Dispersed	82	53	FALSE
chr15:41279336:41280788:+@chr15:41281137:41281887	RI	ENSG00000187446.12	CHP1	protein_coding	81	50	0.902673	0.856475	-0.0461976	0.093015	0.327792	Included.Dispersed	Included.Dispersed	79	50	FALSE
chr6:7297923:7298001:-@chr6:7296883:7297209|7295056:7295485	ALE	ENSG00000124783.14	SSR1	protein_coding	76	37	0.00403471	0	-0.00403471	0.093128	0.327961	Excluded.Primary	Excluded.Primary	4	0	TRUE
chr15:44717607:44717791:+@chr15:44717844:44718757	RI	ENSG00000166710.20	B2M	protein_coding	80	45	0.902553	0.901086	-0.0014675	0.093309	0.32837	Included.Dispersed	Included.Dispersed	76	45	FALSE
chr14:69768798:69769251:+@chr14:69770467:69770540	RI	ENSG00000100650.15	SRSF5	protein_coding	83	53	0.0200603	0.0500547	0.0299944	0.094048	0.33074	Excluded.Primary	Excluded.Dispersed	82	53	FALSE
chr20:17955365:17955475:-@chr20:17954117|17954223:17953996	A3SS	ENSG00000089006.16	SNX5	protein_coding	82	35	0.0156205	0.0430792	0.0274587	0.094169	0.330935	Excluded.Dispersed	Excluded.Dispersed	16	3	FALSE
chr4:39458440:39458394:-@chr4:39458309:39458194	RI	ENSG00000163682.16	RPL9	protein_coding	83	53	0.00124052	0.00100362	-0.000236896	0.095038	0.333757	Excluded.Primary	Excluded.Primary	83	53	FALSE
chr2:200815341:200815517:+@chr2:200815667:200815761	RI	ENSG00000082153.18	BZW1	protein_coding	82	37	0.00928316	0.0215175	0.0122344	0.095199	0.33409	Excluded.Dispersed	Excluded.Dispersed	64	28	FALSE
chr11:77619606:77619695:-@chr11:77618533:77618687|77616404:77616695	ALE	ENSG00000074201.8	CLNS1A	protein_coding	82	31	0.0209328	0.00432325	-0.0166095	0.095453	0.334748	Excluded.Dispersed	Excluded.Primary	10	1	FALSE
chr1:8878580:8878684:-@chr1:8875789:8876031:-@chr1:8874824:8874917	SE	ENSG00000074800.16	ENO1	protein_coding	82	53	0.000323191	0	-0.000323191	0.095862	0.335571	Excluded.Primary	Excluded.Primary	3	0	TRUE
chr19:2269520:2269744|2270291:2270676:+@chr19:2271385:2271442	AFE	ENSG00000104904.12	OAZ1	protein_coding	82	53	0.00107935	0	-0.00107935	0.095862	0.335571	Excluded.Primary	Excluded.Primary	3	0	TRUE
chr2:241324216:241324241:+@chr2:241325967|241325993:241326113	A3SS	ENSG00000168385.18	2002-09-01	protein_coding	82	42	0	0.0103175	0.0103175	0.095887	0.335571	Excluded.Primary	Excluded.Dispersed	0	1	TRUE
chr12:16347654:16347710|16354231:16354378:+@chr12:16357605:16357699	AFE	ENSG00000008394.13	MGST1	protein_coding	83	53	0.992101	0.982762	-0.00933887	0.096143	0.336234	Included.Primary	Included.Dispersed	48	13	FALSE
chr21:29073689:29073506|29073531:-@chr21:29070247:29070337	A5SS	ENSG00000156261.13	CCT8	protein_coding	82	46	0.006256	0.00212089	-0.00413511	0.096465	0.336894	Excluded.Primary	Excluded.Primary	7	1	TRUE
chr21:29073531:29073565|29073506:29073639:-@chr21:29070247:29070337	AFE	ENSG00000156261.13	CCT8	protein_coding	82	46	0.006256	0.00212089	-0.00413511	0.096465	0.336894	Excluded.Primary	Excluded.Primary	7	1	TRUE
chr2:73926826:73927052:+@chr2:73946719:73946906:+@chr2:73958146:73958245	SE	ENSG00000114956.20	DGUOK	protein_coding	70	34	0.811835	0.724822	-0.0870129	0.096715	0.337533	Included.Dispersed	Included.Dispersed	62	21	FALSE
chr21:29074765:29071952|29073531:-@chr21:29070247:29070337	A5SS	ENSG00000156261.13	CCT8	protein_coding	82	46	0.00740059	0.00449775	-0.00290284	0.097406	0.339398	Excluded.Primary	Excluded.Primary	7	1	TRUE
chr21:29073531:29073565|29071952:29072236:-@chr21:29070247:29070337	AFE	ENSG00000156261.13	CCT8	protein_coding	82	46	0.00740059	0.00449775	-0.00290284	0.097406	0.339398	Excluded.Primary	Excluded.Primary	7	1	TRUE
chr15:65530490:65530718:+@chr15:65535721:65535834:+@chr15:65551676:65551718	SE	ENSG00000074696.13	HACD3	protein_coding	81	52	0.00261989	0	-0.00261989	0.097451	0.339398	Excluded.Primary	Excluded.Primary	3	0	TRUE
chr1:19596995:19597109:+@chr1:19614501:19614594:+@chr1:19622100:19622147	SE	ENSG00000173436.15	MICOS10	protein_coding	78	50	0.00316067	0	-0.00316067	0.097675	0.339639	Excluded.Primary	Excluded.Primary	3	0	TRUE
chr12:98593975:98594135:+@chr12:98595727|98595756:98595848	A3SS	ENSG00000075415.12	SLC25A3	protein_coding	83	46	0.975323	0.963796	-0.0115278	0.097686	0.339639	Included.Primary	Included.Dispersed	59	36	FALSE
chr3:141738304:141738516:+@chr3:141742644:141742907:+@chr3:141743509:141743556	SE	ENSG00000114125.14	RNF7	protein_coding	74	48	0.0189367	0.0105184	-0.00841832	0.09778	0.339639	Excluded.Dispersed	Excluded.Dispersed	11	3	FALSE
chr19:49490232:49490297:+@chr19:49490475:49490576	RI	ENSG00000142541.17	RPL13A	protein_coding	83	53	0.00340765	0.000508445	-0.00289921	0.097789	0.339639	Excluded.Primary	Excluded.Primary	46	34	FALSE
chr1:159925450:159925491|159924494:159924551:-@chr1:159920330:159920537	AFE	ENSG00000158710.14	TAGLN2	protein_coding	54	28	0	0.00226757	0.00226757	0.097987	0.340092	Excluded.Primary	Excluded.Primary	0	1	TRUE
chr1:154170400:154170469:-@chr1:154169305:154169383:-@chr1:154156969:154157721	SE	ENSG00000143549.21	TPM3	protein_coding	73	30	0.0146649	0.0350877	0.0204228	0.098209	0.340272	Excluded.Dispersed	Excluded.Dispersed	13	2	FALSE
chrX:15845379:15845516:-@chrX:15830059:15833007|15825806:15827372	ALE	ENSG00000182287.14	AP1S2	protein_coding	75	51	0.378391	0.291194	-0.0871971	0.098212	0.340272	Multimodal	Excluded.Dispersed	0	0	FALSE
chr17:76736154:76736464:-@chr17:76735772:76735875:-@chr17:76734147:76735158	SE	ENSG00000161547.16	SRSF2	protein_coding	73	29	0.0449549	0.113967	0.0690122	0.098241	0.340272	Excluded.Dispersed	Excluded.Dispersed	26	6	FALSE
chr6:99425215:99425331:-@chr6:99414690|99416428:99414572	A3SS	ENSG00000132424.16	PNISR	protein_coding	61	31	0.881091	0.917677	0.0365861	0.098312	0.340285	Included.Dispersed	Included.Dispersed	34	7	FALSE
chr5:181242345:181242174:-@chr5:181241563:181241492	RI	ENSG00000204628.11	RACK1	protein_coding	83	53	0.705315	0.673966	-0.031349	0.098455	0.340306	Included.Dispersed	Included.Dispersed	83	53	FALSE
chr2:101004158:101004283|101004361:+@chr2:101005959:101007267	A5SS	ENSG00000071082.11	RPL31	protein_coding	83	53	0.000294201	0	-0.000294201	0.098835	0.340306	Excluded.Primary	Excluded.Primary	3	0	TRUE
chr2:47176623:47176236|47176441:-@chr2:47170734:47170764	A5SS	ENSG00000143933.18	CALM2	protein_coding	83	53	0.000499375	0	-0.000499375	0.098835	0.340306	Excluded.Primary	Excluded.Primary	3	0	TRUE
chr17:4798009:4798153:+@chr17:4798260|4798280:4798502	A3SS	ENSG00000142507.10	PSMB6	protein_coding	83	53	0.000488351	0	-0.000488351	0.098835	0.340306	Excluded.Primary	Excluded.Primary	3	0	TRUE
chr13:45338660:45338776:-@chr13:45337388|45337553:45333471	A3SS	ENSG00000133112.16	TPT1	protein_coding	83	53	0.000763793	0	-0.000763793	0.098835	0.340306	Excluded.Primary	Excluded.Primary	3	0	TRUE
chr17:4798009:4798153:+@chr17:4798260:4798502|4798280:4798329	ALE	ENSG00000142507.10	PSMB6	protein_coding	83	53	0.000488351	0	-0.000488351	0.098835	0.340306	Excluded.Primary	Excluded.Primary	3	0	TRUE
chr1:226062758:226062811|226063494:226063681:+@chr1:226064329:226064479	AFE	ENSG00000163041.11	H3F3A	protein_coding	83	53	0.000324891	0	-0.000324891	0.098835	0.340306	Excluded.Primary	Excluded.Primary	3	0	TRUE
chr11:47565458:47565986:+@chr11:47569700:47569891:+@chr11:47571471:47573461	SE	ENSG00000110536.14	PTPMT1	protein_coding	67	31	0.837324	0.896762	0.0594383	0.098901	0.340306	Included.Dispersed	Included.Dispersed	40	6	FALSE
chr12:76879023:76878938|76878963:-@chr12:76866149:76866261	A5SS	ENSG00000175183.10	CSRP2	protein_coding	80	28	0.910528	0.952109	0.0415806	0.098992	0.340306	Included.Dispersed	Included.Dispersed	49	6	FALSE
chr12:76878963:76879023|76878938:76878985:-@chr12:76866149:76866261	AFE	ENSG00000175183.10	CSRP2	protein_coding	80	28	0.910528	0.952109	0.0415806	0.098992	0.340306	Included.Dispersed	Included.Dispersed	49	6	FALSE
chr15:67254559:67254654|67254414:67254675:-@chr15:67236630:67236820	AFE	ENSG00000103591.12	AAGAB	protein_coding	64	26	0.0718515	0.0769231	0.00507156	0.099092	0.340369	Excluded.Dispersed	Excluded.Dispersed	13	2	FALSE
chr9:35101011:35100932:-@chr9:35100726:35100598	RI	ENSG00000165283.16	STOML2	protein_coding	82	33	0.00293885	0.000702836	-0.00223601	0.099145	0.340369	Excluded.Primary	Excluded.Primary	17	3	FALSE
chr21:39348292:39348339:-@chr21:39347247:39347292:-@chr21:39345146:39345274	SE	ENSG00000205581.11	HMGN1	protein_coding	77	49	0.000666512	0	-0.000666512	0.099408	0.34104	Excluded.Primary	Excluded.Primary	3	0	TRUE
chrX:72181765:72181828|72181925:+@chrX:72186461:72186534	A5SS	ENSG00000102309.14	PIN4	protein_coding	73	38	0	0.0100251	0.0100251	0.09963	0.341529	Excluded.Primary	Excluded.Dispersed	0	1	TRUE
chrX:51894269:51894349:+@chrX:51894627:51894794:+@chrX:51895053:51895760	SE	ENSG00000179222.17	MAGED1	protein_coding	39	41	0	0.00515891	0.00515891	0.099686	0.341529	Excluded.Primary	Excluded.Primary	0	2	TRUE
chr7:107891217:107891289|107891430:107891613:+@chr7:107893200:107893278	AFE	ENSG00000091140.14	DLD	protein_coding	71	37	0	0.0111288	0.0111288	0.099851	0.341863	Excluded.Primary	Excluded.Dispersed	0	1	TRUE
chr11:83285873:83286099:-@chr11:83285127:83285211:-@chr11:83280141:83280260	SE	ENSG00000137500.9	CCDC90B	protein_coding	29	33	0.121045	0.0303786	-0.090666	0.1006	0.344194	Excluded.Dispersed	Excluded.Dispersed	5	2	TRUE
chr19:16654035:16654125:-@chr19:16652698:16652961|16647007:16647261	ALE	ENSG00000214046.8	SMIM7	protein_coding	51	32	0.0108892	0	-0.0108892	0.10098	0.34526	Excluded.Dispersed	Excluded.Primary	3	0	TRUE
chr1:112956353:112955276|112956035:-@chr1:112929092:112929352	A5SS	ENSG00000155380.11	SLC16A1	protein_coding	82	50	0.0103045	0.00264948	-0.00765503	0.10111	0.345471	Excluded.Dispersed	Excluded.Primary	9	2	TRUE
chr20:54208095:54208124|54208300:54208442:+@chr20:54214351:54214458	AFE	ENSG00000101132.10	PFDN4	protein_coding	82	43	0	0.00759374	0.00759374	0.10168	0.347183	Excluded.Primary	Excluded.Dispersed	0	1	TRUE
chr4:39458891:39458949:-@chr4:39458440|39458598:39458394	A3SS	ENSG00000163682.16	RPL9	protein_coding	83	53	0.01589	0.0162278	0.000337773	0.1022	0.348355	Excluded.Primary	Excluded.Primary	63	33	FALSE
chr19:36327225:36326290:-@chr19:36325764:36324924	RI	ENSG00000232677.8	LINC00665	lncRNA	64	32	0.118104	0.0993456	-0.0187583	0.10222	0.348355	Excluded.Dispersed	Excluded.Dispersed	53	20	FALSE
chr1:19623474:19623583:+@chr1:19625392:19625632:+@chr1:19626387:19629821	SE	ENSG00000173436.15	MICOS10	protein_coding	81	51	0.00205907	0	-0.00205907	0.10223	0.348355	Excluded.Primary	Excluded.Primary	3	0	TRUE
chr2:264965:265007|265205:265278:+@chr2:271866:271939	AFE	ENSG00000143727.16	ACP1	protein_coding	81	38	0.00178168	0	-0.00178168	0.10244	0.348835	Excluded.Primary	Excluded.Primary	4	0	TRUE
chr1:235119818:235119899:-@chr1:235119339:235119406:-@chr1:235113768:235113910	SE	ENSG00000173726.11	TOMM20	protein_coding	78	51	0.00836764	0.0105683	0.00220066	0.10266	0.348949	Excluded.Dispersed	Excluded.Dispersed	6	1	TRUE
chr2:241315270:241315610|241315951:241315982:+@chr2:241324216:241324241	AFE	ENSG00000168385.18	2002-09-01	protein_coding	77	31	0.910322	0.98989	0.0795679	0.1027	0.348949	Included.Dispersed	Included.Dispersed	31	2	FALSE
chr15:69453647:69453721:+@chr15:69455170:69455287	RI	ENSG00000137818.12	RPLP1	protein_coding	83	53	0.00225355	0.0013546	-0.000898951	0.10272	0.348949	Excluded.Primary	Excluded.Primary	83	53	FALSE
chr13:27445088:27445156:-@chr13:27441991:27442074:-@chr13:27439989:27440449	SE	ENSG00000122033.14	MTIF3	protein_coding	74	39	0	0.0149573	0.0149573	0.10275	0.348949	Excluded.Primary	Excluded.Dispersed	0	1	TRUE
chr14:22833418:22833482|22833489:+@chr14:22834172:22835037	A5SS	ENSG00000172590.18	MRPL52	protein_coding	81	47	0.0269461	0.0336317	0.00668566	0.10333	0.350683	Excluded.Dispersed	Excluded.Dispersed	29	11	FALSE
chr18:55228361:55228221:-@chr18:55228030:55227849	RI	ENSG00000196628.17	TCF4	protein_coding	68	34	0.0131518	0.0245595	0.0114077	0.10341	0.350719	Excluded.Dispersed	Excluded.Dispersed	54	30	FALSE
chr5:134173926:134174022:-@chr5:134173701:134173766:-@chr5:134167170:134167243	SE	ENSG00000113558.18	SKP1	protein_coding	83	52	0.000172276	0	-0.000172276	0.10356	0.350757	Excluded.Primary	Excluded.Primary	3	0	TRUE
chr18:46098353:46097836|46098172:-@chr18:46095053:46095131	A5SS	ENSG00000152234.16	ATP5F1A	protein_coding	83	52	0.00103303	0	-0.00103303	0.10356	0.350757	Excluded.Primary	Excluded.Primary	3	0	TRUE
chr11:62854519:62854551:-@chr11:62853833|62854064:62853801	A3SS	ENSG00000255717.7	SNHG1	lncRNA	75	30	0.901632	0.930546	0.0289138	0.10394	0.351808	Included.Dispersed	Included.Dispersed	42	7	FALSE
chr6:166324537:166324595:-@chr6:166322886|166323045:166322857	A3SS	ENSG00000198818.10	SFT2D1	protein_coding	80	44	0.0176555	0.0197947	0.00213927	0.10419	0.352418	Excluded.Dispersed	Excluded.Dispersed	7	1	TRUE
chr17:5422769:5422829:+@chr17:5425971:5426082:+@chr17:5426236:5426299	SE	ENSG00000129197.14	RPAIN	protein_coding	51	36	0.745042	0.862651	0.117608	0.10433	0.352655	Included.Dispersed	Included.Dispersed	34	9	FALSE
chr15:59657541:59657124|59657406:-@chr15:59652206:59652326	A5SS	ENSG00000140307.11	GTF2A2	protein_coding	78	43	0.00876719	0.00377659	-0.0049906	0.10442	0.352723	Excluded.Primary	Excluded.Primary	7	1	TRUE
chr6:99416349:99416428:-@chr6:99414686|99414690:99414572	A3SS	ENSG00000132424.16	PNISR	protein_coding	70	31	0.783995	0.759173	-0.0248224	0.10498	0.354378	Included.Dispersed	Included.Dispersed	48	13	FALSE
chr21:36070950:36071057:+@chr21:36071815|36072446:36073166	A3SS	ENSG00000159228.13	CBR1	protein_coding	79	42	0	0.00184857	0.00184857	0.1051	0.354546	Excluded.Primary	Excluded.Primary	0	1	TRUE
chr8:42338462:42338685:+@chr8:42339012:42339069:+@chr8:42344953:42345019	SE	ENSG00000070501.12	POLB	protein_coding	43	35	0.579351	0.542144	-0.0372078	0.10559	0.355756	Multimodal	Bimodal	0	0	FALSE
chr7:101218181:101218217:+@chr7:101218319:101221796:+@chr7:101222604:101222774	SE	ENSG00000106400.12	ZNHIT1	protein_coding	44	27	0.00574855	0	-0.00574855	0.10567	0.355756	Excluded.Primary	Excluded.Primary	3	0	TRUE
chr20:34393791:34393881:+@chr20:34397208:34397321:+@chr20:34408651:34408792	SE	ENSG00000078747.15	ITCH	protein_coding	44	27	0.00798854	0	-0.00798854	0.10567	0.355756	Excluded.Dispersed	Excluded.Primary	3	0	TRUE
chr12:124913774:124913191:-@chr12:124912962:124912735	RI	ENSG00000150991.15	UBC	protein_coding	83	53	0.779946	0.76389	-0.0160561	0.10577	0.355855	Included.Dispersed	Included.Dispersed	83	53	FALSE
chr8:66925437:66925596:-@chr8:66922614:66922725:-@chr8:66922324:66922392	SE	ENSG00000245910.8	SNHG6	lncRNA	65	47	0.940049	0.952129	0.0120803	0.10599	0.356358	Included.Dispersed	Included.Dispersed	51	22	FALSE
chr2:46915723:46915868:-@chr2:46910780:46910873:-@chr2:46909023:46909177	SE	ENSG00000180398.12	MCFD2	protein_coding	56	30	0	0.0148718	0.0148718	0.10633	0.357263	Excluded.Primary	Excluded.Dispersed	0	1	TRUE
chr2:175181656:175184607:-@chr2:175181466|175181483:175181355	A3SS	ENSG00000154518.9	ATP5MC3	protein_coding	81	53	0.00808144	0.0161663	0.00808488	0.10659	0.357899	Excluded.Primary	Excluded.Dispersed	15	5	FALSE
chr9:136850013:136850137:+@chr9:136850503:136850560:+@chr9:136850755:136851105	SE	ENSG00000054148.17	PHPT1	protein_coding	56	38	0.0196408	0.00624022	-0.0134005	0.1073	0.360005	Excluded.Dispersed	Excluded.Primary	8	2	TRUE
chr12:57489019:57489109:+@chr12:57489267:57489345	RI	ENSG00000166986.15	MARS	protein_coding	81	48	0.0077816	0.0361008	0.0283192	0.10736	0.360005	Excluded.Primary	Excluded.Dispersed	30	24	FALSE
chr2:46592475:46592583:-@chr2:46591803:46591925:-@chr2:46581285:46581591	SE	ENSG00000151665.12	PIGF	protein_coding	51	26	0.223338	0.146964	-0.0763738	0.10756	0.360437	Excluded.Dispersed	Excluded.Dispersed	21	6	FALSE
chr2:177219247:177219314:+@chr2:177219408:177221976	RI	ENSG00000170144.20	HNRNPA3	protein_coding	83	44	0.0179155	0.0270455	0.0091299	0.1078	0.361001	Excluded.Dispersed	Excluded.Dispersed	77	33	FALSE
chr17:16439327:16439414:+@chr17:16439528|16439581:16439703	A3SS	ENSG00000175061.18	SNHG29	lncRNA	45	35	0.833312	0.680423	-0.152889	0.10808	0.361699	Included.Dispersed	Included.Dispersed	23	22	FALSE
chrX:54815248:54815690:+@chrX:54815881:54816015	RI	ENSG00000102316.17	MAGED2	protein_coding	65	45	0.150066	0.131961	-0.0181056	0.10831	0.362229	Excluded.Dispersed	Excluded.Dispersed	58	39	FALSE
chr7:44843277:44843354:-@chr7:44840899:44841012:-@chr7:44834925:44835658	SE	ENSG00000105968.18	H2AFV	protein_coding	80	46	0.952282	0.95374	0.00145716	0.10842	0.362357	Included.Dispersed	Included.Dispersed	40	6	FALSE
chr17:16439078:16439414:+@chr17:16439581:16439703:+@chr17:16440185:16440253	SE	ENSG00000175061.18	SNHG29	lncRNA	34	27	0.275589	0.246023	-0.0295655	0.1094	0.36539	Excluded.Dispersed	Excluded.Dispersed	33	22	FALSE
chr17:28715901:28715800:-@chr17:28715705:28715641	RI	ENSG00000109113.20	RAB34	protein_coding	80	36	0.00197164	0.00562921	0.00365757	0.1096	0.365816	Excluded.Primary	Excluded.Dispersed	21	5	FALSE
chr3:63863772:63863805|63863504:63863786:-@chr3:63839656:63839773	AFE	ENSG00000163634.12	THOC7	protein_coding	54	37	0.0367738	0.014692	-0.0220818	0.11018	0.367509	Excluded.Dispersed	Excluded.Dispersed	8	2	TRUE
chr12:121347005:121346896:-@chr12:121346031:121345839	RI	ENSG00000089053.13	ANAPC5	protein_coding	83	35	0.0150282	0.0718508	0.0568226	0.11035	0.367833	Excluded.Dispersed	Excluded.Dispersed	70	24	FALSE
chr2:152679352:152679472:-@chr2:152679056:152679109:-@chr2:152677451:152677475	SE	ENSG00000196504.16	PRPF40A	protein_coding	82	38	0.955759	0.976852	0.0210931	0.11056	0.36829	Included.Dispersed	Included.Dispersed	34	3	FALSE
chr1:156020888:156020967:-@chr1:156020266:156020346:-@chr1:156020013:156020167	SE	ENSG00000163479.14	SSR2	protein_coding	74	45	0.00365981	0	-0.00365981	0.11082	0.368617	Excluded.Primary	Excluded.Primary	3	0	TRUE
chr15:63060869:63060939:+@chr15:63061198:63061273	RI	ENSG00000140416.21	TPM1	protein_coding	77	37	0.0608263	0.164875	0.104049	0.11084	0.368617	Excluded.Dispersed	Excluded.Dispersed	57	26	FALSE
chr2:61498913:61498865:-@chr2:61498792:61498673	RI	ENSG00000082898.16	XPO1	protein_coding	83	42	0.00414697	0.0019446	-0.00220237	0.11089	0.368617	Excluded.Primary	Excluded.Primary	74	33	FALSE
chr17:50736960:50737026:+@chr17:50737287:50737479:+@chr17:50740306:50740345	SE	ENSG00000108848.16	LUC7L3	protein_coding	66	37	0.0735127	0.132504	0.0589912	0.11095	0.368617	Excluded.Dispersed	Excluded.Dispersed	34	16	FALSE
chr12:112409587:112409605|112409203:112409311:-@chr12:112408420:112408656	AFE	ENSG00000089009.15	AC004086.1	protein_coding	83	53	0.000394904	8.20345e-05	-0.000312869	0.11103	0.36864	Excluded.Primary	Excluded.Primary	6	1	TRUE
chrX:154439941:154440139:+@chrX:154440375:154440506	RI	ENSG00000203879.12	GDI1	protein_coding	28	38	0.0332659	0.0167155	-0.0165503	0.11112	0.368696	Excluded.Dispersed	Excluded.Dispersed	11	9	FALSE
chr15:75338646:75338685:+@chr15:75338985:75339701	RI	ENSG00000140365.15	COMMD4	protein_coding	79	26	0.016031	2.8903e-05	-0.0160021	0.11146	0.369582	Excluded.Dispersed	Excluded.Primary	35	8	FALSE
chr19:58555124:58554865|58554988:-@chr19:58554045:58554236	A5SS	ENSG00000130724.8	CHMP2A	protein_coding	30	33	0.472051	0.391793	-0.0802579	0.11223	0.371891	Multimodal	Multimodal	0	0	FALSE
chr19:52190048:52190174:+@chr19:52200274:52200398:+@chr19:52201944:52202034	SE	ENSG00000105568.18	PPP2R1A	protein_coding	75	41	0	0.00245539	0.00245539	0.11232	0.371945	Excluded.Primary	Excluded.Primary	0	1	TRUE
chr22:37886765:37886845:+@chr22:37886950:37887071:+@chr22:37888426:37891346	SE	ENSG00000100129.18	EIF3L	protein_coding	81	49	0.00108853	0	-0.00108853	0.11256	0.372495	Excluded.Primary	Excluded.Primary	3	0	TRUE
chr17:5422769:5422829:+@chr17:5425971|5426236:5426299	A3SS	ENSG00000129197.14	RPAIN	protein_coding	65	40	0.76433	0.851132	0.0868019	0.11295	0.373456	Included.Dispersed	Included.Dispersed	43	11	FALSE
chr1:171514536:171514630|171514645:+@chr1:171515734:171515859	A5SS	ENSG00000117523.16	PRRC2C	protein_coding	67	32	0.796768	0.702498	-0.0942695	0.11303	0.373456	Included.Dispersed	Included.Dispersed	51	20	FALSE
chr12:6863830:6863973:+@chr12:6864050:6864195	RI	ENSG00000111667.13	USP5	protein_coding	80	36	0.000592858	0	-0.000592858	0.11316	0.373456	Excluded.Primary	Excluded.Primary	4	0	TRUE
chr2:197419640:197418896:-@chr2:197418588:197418509	RI	ENSG00000115524.16	SF3B1	protein_coding	83	45	0.00533898	0.0394475	0.0341085	0.11318	0.373456	Excluded.Primary	Excluded.Dispersed	69	33	FALSE
chr4:151102871:151103041:+@chr4:151104177:151104286	RI	ENSG00000145425.10	RPS3A	protein_coding	83	53	0.493911	0.482748	-0.0111621	0.11322	0.373456	Middle	Middle	0	0	FALSE
chr1:226062758:226062811|226062750:226062948:+@chr1:226064329:226064479	AFE	ENSG00000163041.11	H3F3A	protein_coding	83	53	0.000707374	0.000556987	-0.000150387	0.11337	0.373595	Excluded.Primary	Excluded.Primary	6	1	TRUE
chr18:36818894:36818973:-@chr18:36817595:36817771:-@chr18:36807847:36807934	SE	ENSG00000134779.15	TPGS2	protein_coding	82	45	0	0.00102171	0.00102171	0.11353	0.373595	Excluded.Primary	Excluded.Primary	0	1	TRUE
chrX:47659180:47659115:-@chrX:47658936:47658830	RI	ENSG00000126756.12	UXT	protein_coding	47	35	0.044639	0.0258431	-0.0187959	0.11357	0.373595	Excluded.Dispersed	Excluded.Dispersed	24	14	FALSE
chr13:106559657:106557505:-@chr13:106557131:106557048	RI	ENSG00000134884.15	ARGLU1	protein_coding	64	34	0.219137	0.341971	0.122834	0.11362	0.373595	Excluded.Dispersed	Excluded.Dispersed	53	29	FALSE
chr15:34227693:34227846:+@chr15:34228429:34228589:+@chr15:34229753:34230156	SE	ENSG00000128463.13	EMC4	protein_coding	74	25	0.84512	0.896881	0.0517615	0.11367	0.373595	Included.Dispersed	Included.Dispersed	48	7	FALSE
chr19:10119654:10119700:-@chr19:10119171|10119255:10119088	A3SS	ENSG00000130811.12	EIF3G	protein_coding	73	26	0.00384088	0	-0.00384088	0.11374	0.373595	Excluded.Primary	Excluded.Primary	5	0	TRUE
chr6:30720352:30720563|30721667:30722262:+@chr6:30722537:30722645	AFE	ENSG00000196230.13	TUBB	protein_coding	83	50	0.000239121	0	-0.000239121	0.11378	0.373595	Excluded.Primary	Excluded.Primary	3	0	TRUE
chr20:2462636:2462761:-@chr20:2461793|2461939:2461634	A3SS	ENSG00000125835.18	SNRPB	protein_coding	82	39	0.964451	0.973947	0.00949667	0.11391	0.373779	Included.Dispersed	Included.Dispersed	58	16	FALSE
chr12:93469189:93469355:+@chr12:93470486:93470505:+@chr12:93476954:93477017	SE	ENSG00000198015.13	MRPL42	protein_coding	80	44	0	0.00523841	0.00523841	0.11408	0.374094	Excluded.Primary	Excluded.Dispersed	0	1	TRUE
chr7:32490759:32490131|32490320:-@chr7:32489249:32489344	A5SS	ENSG00000106355.10	LSM5	protein_coding	82	45	0.018901	0.0276164	0.00871539	0.1144	0.374899	Excluded.Dispersed	Excluded.Dispersed	15	4	FALSE
chr17:16439327:16439414:+@chr17:16439528|16439660:16439703	A3SS	ENSG00000175061.18	SNHG29	lncRNA	43	32	0.875505	0.723517	-0.151988	0.11467	0.375494	Included.Dispersed	Included.Dispersed	23	20	FALSE
chr8:124504271:124504347:-@chr8:124503840:124503951:-@chr8:124495472:124495542	SE	ENSG00000147687.19	TATDN1	protein_coding	57	34	0.0403518	0	-0.0403518	0.11473	0.375494	Excluded.Dispersed	Excluded.Primary	3	0	TRUE
chr4:169002071:169002205:-@chr4:168998202:168998285:-@chr4:168989005:168990328	SE	ENSG00000145439.12	CBR4	protein_coding	62	30	0.45123	0.566235	0.115005	0.11485	0.375643	Multimodal	Included.Dispersed	0	0	FALSE
chr3:48469843:48469728:-@chr3:48469573:48469361	RI	ENSG00000164054.15	SHISA5	protein_coding	74	33	0.000474873	0	-0.000474873	0.11515	0.37638	Excluded.Primary	Excluded.Primary	4	0	TRUE
chr15:40038282:40038394:-@chr15:40037309:40037355:-@chr15:40036986:40037018	SE	ENSG00000140319.10	SRP14	protein_coding	77	53	0.00420332	0.00369892	-0.000504398	0.11531	0.376449	Excluded.Primary	Excluded.Primary	16	6	FALSE
chrX:71283590:71283721:+@chrX:71284397:71284453:+@chrX:71290629:71290791	SE	ENSG00000147140.16	NONO	protein_coding	77	40	0.844026	0.850851	0.00682534	0.11532	0.376449	Included.Dispersed	Included.Dispersed	67	25	FALSE
chr17:76558374:76558600:+@chr17:76558945:76559043	RI	ENSG00000163597.15	SNHG16	lncRNA	78	33	0.000476923	0.000459509	-1.74146e-05	0.11546	0.376662	Excluded.Primary	Excluded.Primary	70	24	FALSE
chr3:101574219:101574279:+@chr3:101579790|101579842:101580004	A3SS	ENSG00000081154.11	PCNP	protein_coding	39	30	0.884677	0.744491	-0.140186	0.1158	0.377527	Included.Dispersed	Included.Dispersed	21	17	FALSE
chr14:23071427:23071561|23071125:23071565:-@chr14:23069476:23069617	AFE	ENSG00000100813.14	ACIN1	protein_coding	32	26	0.699224	0.570054	-0.12917	0.11616	0.378457	Included.Dispersed	Included.Dispersed	22	20	FALSE
chr18:36828683:36829216:-@chr18:36823803:36823871:-@chr18:36818894:36818973	SE	ENSG00000134779.15	TPGS2	protein_coding	74	44	0.0396445	0.0266002	-0.0130443	0.11627	0.378571	Excluded.Dispersed	Excluded.Dispersed	14	4	FALSE
chr5:160009113:160009190|160009139:160009193:+@chr5:160010500:160010858	AFE	ENSG00000113312.11	TTC1	protein_coding	70	31	0.868144	0.915069	0.0469249	0.11709	0.380995	Included.Dispersed	Included.Dispersed	38	4	FALSE
chr1:175023425:175023272|175023364:-@chr1:175018418:175018576	A5SS	ENSG00000120333.4	MRPS14	protein_coding	55	29	0.027632	0.00940439	-0.0182276	0.11743	0.381444	Excluded.Dispersed	Excluded.Dispersed	7	1	TRUE
chr11:70435026:70435119:+@chr11:70435466:70436584	RI	ENSG00000085733.16	CTTN	protein_coding	64	26	0.783307	0.688245	-0.0950614	0.11746	0.381444	Included.Dispersed	Included.Dispersed	45	18	FALSE
chr11:62880896:62881056:+@chr11:62881183:62881315	RI	ENSG00000168003.16	SLC3A2	protein_coding	73	36	0.912655	0.93958	0.026925	0.11751	0.381444	Included.Dispersed	Included.Dispersed	51	22	FALSE
chr16:58115457:58115269:-@chr16:58114920:58114810	RI	ENSG00000070761.8	CFAP20	protein_coding	63	25	0.0227445	0.0400079	0.0172634	0.11753	0.381444	Excluded.Dispersed	Excluded.Dispersed	21	5	FALSE
chr1:173867960:173867983|173867722:173867815:-@chr1:173866991:173867043	AFE	ENSG00000234741.8	GAS5	lncRNA	81	48	0.00274933	0	-0.00274933	0.11816	0.383242	Excluded.Primary	Excluded.Primary	3	0	TRUE
chr4:98887079:98887192:-@chr4:98886454:98886546:-@chr4:98884922:98885061	SE	ENSG00000151247.12	EIF4E	protein_coding	77	27	0.00837656	0	-0.00837656	0.11841	0.383806	Excluded.Dispersed	Excluded.Primary	5	0	TRUE
chr16:89560940:89561063:+@chr16:89561227:89561368	RI	ENSG00000167526.13	RPL13	protein_coding	82	53	0.0102325	0.00746545	-0.00276701	0.1185	0.383852	Excluded.Primary	Excluded.Primary	82	53	FALSE
chr6:159789405:159789572|159788610:159788868:-@chr6:159788058:159788143	AFE	ENSG00000120438.12	TCP1	protein_coding	83	29	0.00377866	0	-0.00377866	0.11996	0.388332	Excluded.Primary	Excluded.Primary	5	0	TRUE
chr13:32538885:32538778:-@chr13:32538684:32538618	RI	ENSG00000244754.8	N4BP2L2	protein_coding	62	34	0.833565	0.704198	-0.129367	0.12038	0.389225	Included.Dispersed	Included.Dispersed	34	22	FALSE
chrX:47226994:47227099:+@chrX:47227160|47227181:47227223	A3SS	ENSG00000102225.16	CDK16	protein_coding	32	28	0.0169471	0	-0.0169471	0.12039	0.389225	Excluded.Dispersed	Excluded.Primary	2	0	TRUE
chr7:76048106:76048226:+@chr7:76054830:76054998:+@chr7:76057410:76057493	SE	ENSG00000146701.12	MDH2	protein_coding	79	38	0.972773	0.992657	0.0198847	0.12072	0.390042	Included.Dispersed	Included.Primary	35	5	FALSE
chr17:7311822:7311917:+@chr17:7312407:7312463	RI	ENSG00000132507.18	EIF5A	protein_coding	82	38	0.753003	0.764777	0.0117745	0.12086	0.390245	Included.Dispersed	Included.Dispersed	81	38	FALSE
chr14:21269298:21269400|21262601:21262677:-@chr14:21233953:21234229	AFE	ENSG00000092199.17	HNRNPC	protein_coding	79	44	0.0319264	0.106352	0.0744256	0.12117	0.390996	Excluded.Dispersed	Excluded.Dispersed	28	14	FALSE
chr14:24138474:24138560|24138568:+@chr14:24138736:24138967	A5SS	ENSG00000092010.15	PSME1	protein_coding	79	49	0.0112689	0.0018048	-0.00946414	0.1214	0.391488	Excluded.Dispersed	Excluded.Primary	6	1	TRUE
chr6:34244831:34244921:+@chr6:34245820:34246231	RI	ENSG00000137309.19	HMGA1	protein_coding	81	43	0.763627	0.741403	-0.0222236	0.12208	0.393429	Included.Dispersed	Included.Dispersed	81	41	FALSE
chr11:63753662:63753708:+@chr11:63756112:63756170:+@chr11:63758156:63759891	SE	ENSG00000133318.13	RTN3	protein_coding	83	41	0.961573	0.99857	0.0369977	0.1225	0.394409	Included.Dispersed	Included.Primary	27	2	FALSE
chr10:110298648:110298790:-@chr10:110297728|110297745:110297567	A3SS	ENSG00000119953.12	SMNDC1	protein_coding	53	30	0.0635096	0.046397	-0.0171126	0.12254	0.394409	Excluded.Dispersed	Excluded.Dispersed	12	3	FALSE
chrX:103586219:103586291:+@chrX:103586649|103586654:103587736	A3SS	ENSG00000133142.17	TCEAL4	protein_coding	71	34	0.888925	0.880626	-0.00829965	0.12287	0.39485	Included.Dispersed	Included.Dispersed	38	10	FALSE
chr12:49758383:49758480:+@chr12:49758683:49758762	RI	ENSG00000139644.13	TMBIM6	protein_coding	83	52	0.000268159	0.000224998	-4.31611e-05	0.12287	0.39485	Excluded.Primary	Excluded.Primary	80	45	FALSE
chr15:63071090:63071183:+@chr15:63071385:63071915	RI	ENSG00000140416.21	TPM1	protein_coding	76	26	0.920589	0.84917	-0.071419	0.12297	0.39485	Included.Dispersed	Included.Dispersed	59	16	FALSE
chr19:54102869:54102888|54102898:+@chr19:54103114:54103188	A5SS	ENSG00000170906.15	NDUFA3	protein_coding	78	38	0.018641	0.0224461	0.0038051	0.12299	0.39485	Excluded.Dispersed	Excluded.Dispersed	19	5	FALSE
chr7:35801218:35801270:+@chr7:35831353|35831495:35831496	A3SS	ENSG00000122545.19	2007-09-01	protein_coding	49	28	0	0.0077381	0.0077381	0.12365	0.396717	Excluded.Primary	Excluded.Dispersed	0	1	TRUE
chr20:35741941:35741951|35741488:35741609:-@chr20:35740824:35740887	AFE	ENSG00000131051.23	RBM39	protein_coding	79	45	0	0.000716846	0.000716846	0.12384	0.397074	Excluded.Primary	Excluded.Primary	0	1	TRUE
chr11:75401640:75401733:+@chr11:75402352:75402446	RI	ENSG00000149273.15	RPS3	protein_coding	83	53	0.00120385	0.00220234	0.000998489	0.124	0.397211	Excluded.Primary	Excluded.Primary	83	53	FALSE
chr1:228148371:228148456|228148539:+@chr1:228148665:228148984	A5SS	ENSG00000143774.16	GUK1	protein_coding	64	37	0.00662049	0	-0.00662049	0.12404	0.397211	Excluded.Primary	Excluded.Primary	3	0	TRUE
chr8:101205435:101205461|101202333:101205287:-@chr8:101201607:101201743	AFE	ENSG00000120963.12	ZNF706	protein_coding	78	36	0.0312363	0.0840841	0.0528478	0.12422	0.397535	Excluded.Dispersed	Excluded.Dispersed	17	4	FALSE
chr5:138557496:138557402:-@chr5:138556866:138556774	RI	ENSG00000113013.15	HSPA9	protein_coding	82	30	0.0087501	0.00878593	3.58279e-05	0.12433	0.397636	Excluded.Primary	Excluded.Dispersed	63	18	FALSE
chr14:39176078:39176149:+@chr14:39176527:39176595	RI	ENSG00000100941.9	PNN	protein_coding	72	28	0.0135999	0.000144002	-0.0134559	0.12456	0.398119	Excluded.Dispersed	Excluded.Primary	52	17	FALSE
chr4:82427190:82427304:-@chr4:82426463:82426633:-@chr4:82424625:82426129	SE	ENSG00000152795.17	HNRNPDL	protein_coding	80	35	0.969835	0.874902	-0.0949331	0.12466	0.398187	Included.Dispersed	Included.Dispersed	24	12	FALSE
chr11:86302284:86302478:+@chr11:86303357:86303530:+@chr11:86306245:86306482	SE	ENSG00000149196.16	HIKESHI	protein_coding	71	41	0.00809077	0	-0.00809077	0.12487	0.398605	Excluded.Dispersed	Excluded.Primary	3	0	TRUE
chr12:24894275:24894475:-@chr12:24881301:24881411:-@chr12:24878530:24878649	SE	ENSG00000060982.15	BCAT1	protein_coding	82	40	0.915804	0.869975	-0.0458288	0.12503	0.398864	Included.Dispersed	Included.Dispersed	50	14	FALSE
chr15:41286011:41286100:+@chr15:41296804:41297290|41298041:41298781	ALE	ENSG00000247556.6	OIP5-AS1	lncRNA	76	26	0.00925142	0	-0.00925142	0.12526	0.399345	Excluded.Dispersed	Excluded.Primary	5	0	TRUE
chr4:48833401:48833481:+@chr4:48837160:48837252:+@chr4:48842636:48842689	SE	ENSG00000109180.14	OCIAD1	protein_coding	82	47	0	0.0021585	0.0021585	0.1257	0.400402	Excluded.Primary	Excluded.Primary	0	1	TRUE
chr8:143597744:143596879|143597348:-@chr8:143586729:143586852	A5SS	ENSG00000104529.17	EEF1D	protein_coding	70	39	0.0276408	0.0154819	-0.0121588	0.12575	0.400402	Excluded.Dispersed	Excluded.Dispersed	12	3	FALSE
chr3:146522053:146521833:-@chr3:146521705:146521544	RI	ENSG00000188313.13	PLSCR1	protein_coding	39	47	0.0860708	0.0401929	-0.0458779	0.12652	0.4026	Excluded.Dispersed	Excluded.Dispersed	15	25	FALSE
chr12:56042425:56042602:+@chr12:56043363:56043493	RI	ENSG00000197728.11	RPS26	protein_coding	83	53	0.00411049	0.00560233	0.00149184	0.12702	0.403936	Excluded.Primary	Excluded.Primary	79	47	FALSE
chr21:39348577:39348545:-@chr21:39348451:39348422	RI	ENSG00000205581.11	HMGN1	protein_coding	81	53	0.00736981	0.00525607	-0.00211374	0.12763	0.405621	Excluded.Primary	Excluded.Primary	77	48	FALSE
chr5:138753418:138753510:+@chr5:138754694:138755163:+@chr5:138781923:138782029	SE	ENSG00000044115.21	CTNNA1	protein_coding	64	37	0	0.0225964	0.0225964	0.12772	0.405652	Excluded.Primary	Excluded.Dispersed	0	1	TRUE
chr3:129171771:129171652|129171655:-@chr3:129171446:129171538	A5SS	ENSG00000169714.16	CNBP	protein_coding	83	38	0.059551	0.0616087	0.00205765	0.12789	0.405936	Excluded.Dispersed	Excluded.Dispersed	61	23	FALSE
chr19:46608482:46608588:+@chr19:46608846:46608981	RI	ENSG00000160014.17	CALM3	protein_coding	79	51	0.0012217	0.00031608	-0.000905623	0.12852	0.40768	Excluded.Primary	Excluded.Primary	74	49	FALSE
chr12:46364832:46364644:-@chr12:46364556:46364389	RI	ENSG00000134294.14	SLC38A2	protein_coding	83	52	0.00855542	0.0341853	0.0256299	0.12955	0.410689	Excluded.Primary	Excluded.Dispersed	81	45	FALSE
chr17:76557970:76558279:+@chr17:76558374:76558600	RI	ENSG00000163597.15	SNHG16	lncRNA	78	33	0.00409523	0	-0.00409523	0.13037	0.413029	Excluded.Primary	Excluded.Primary	4	0	TRUE
chr11:62677005:62676813:-@chr11:62676639:62676498	RI	ENSG00000162191.13	UBXN1	protein_coding	50	25	0.000821573	0.00100331	0.000181734	0.13125	0.414882	Excluded.Primary	Excluded.Primary	41	23	FALSE
chr16:29971408:29971578:+@chr16:29972042:29972140:+@chr16:29972950:29973050	SE	ENSG00000149932.17	TMEM219	protein_coding	41	28	0.0214154	0.0609229	0.0395075	0.13128	0.414882	Excluded.Dispersed	Excluded.Dispersed	3	5	TRUE
chr8:60572046:60572113:+@chr8:60576234:60576297:+@chr8:60584208:60584290	SE	ENSG00000104388.15	RAB2A	protein_coding	77	45	0	0.00130719	0.00130719	0.13131	0.414882	Excluded.Primary	Excluded.Primary	0	1	TRUE
chr12:49762873:49763051:+@chr12:49764634:49764775	RI	ENSG00000139644.13	TMBIM6	protein_coding	82	52	0.391112	0.397899	0.00678789	0.1314	0.414882	Middle	Multimodal	0	0	FALSE
chr16:31188325:31188357:+@chr16:31189120|31189123:31189226	A3SS	ENSG00000089280.18	FUS	protein_coding	82	26	0.00737573	0.00678733	-0.000588403	0.13146	0.414882	Excluded.Primary	Excluded.Dispersed	11	1	FALSE
chr2:216499949:216500031:+@chr2:216501341:216504086	RI	ENSG00000197756.9	RPL37A	protein_coding	83	53	0.000492877	0.000280724	-0.000212153	0.13148	0.414882	Excluded.Primary	Excluded.Primary	80	53	FALSE
chr5:179698977:179699102:+@chr5:179704155:179704430:+@chr5:179705679:179705852	SE	ENSG00000127022.15	CANX	protein_coding	69	29	0.00708971	0	-0.00708971	0.13153	0.414882	Excluded.Dispersed	Excluded.Primary	4	0	TRUE
chr17:44074969:44075087:+@chr17:44075310:44075451	RI	ENSG00000141349.8	G6PC3	protein_coding	72	27	0.00765268	0.000479451	-0.00717323	0.13222	0.416798	Excluded.Dispersed	Excluded.Primary	65	25	FALSE
chr6:116571489:116571655:+@chr6:116574058:116574171:+@chr6:116580295:116580360	SE	ENSG00000111832.13	RWDD1	protein_coding	66	36	0.145292	0.276049	0.130757	0.13282	0.418429	Excluded.Dispersed	Excluded.Dispersed	33	17	FALSE
chr6:13326787:13326906:-@chr6:13325094:13325174:-@chr6:13320832:13321095	SE	ENSG00000145979.18	TBC1D7	protein_coding	64	27	0.762313	0.718103	-0.0442098	0.13293	0.418514	Included.Dispersed	Included.Dispersed	45	11	FALSE
chr22:40362981:40363071|40363092:+@chr22:40364276:40364365	A5SS	ENSG00000239900.12	ADSL	protein_coding	78	26	0.00851924	0	-0.00851924	0.13309	0.418757	Excluded.Dispersed	Excluded.Primary	5	0	TRUE
chr12:56160243:56160320:+@chr12:56160626:56161298	RI	ENSG00000092841.18	MYL6	protein_coding	83	53	0.00602752	0.00887721	0.0028497	0.13382	0.420791	Excluded.Primary	Excluded.Primary	50	26	FALSE
chr16:1324730:1324876:+@chr16:1324971:1327018	RI	ENSG00000103275.20	UBE2I	protein_coding	71	32	0.372623	0.379948	0.00732506	0.13393	0.420875	Middle	Multimodal	0	0	FALSE
chr19:20424786:20424969:-@chr19:20409024|20409045:20408950	A3SS	ENSG00000231205.11	ZNF826P	transcribed_unprocessed_pseudogene	55	30	0.831643	0.934127	0.102485	0.13427	0.421681	Included.Dispersed	Included.Dispersed	30	7	FALSE
chr1:228082730:228082765|228083222:228083352:+@chr1:228097078:228097262	AFE	ENSG00000143761.16	ARF1	protein_coding	71	42	0	0.00170068	0.00170068	0.13481	0.423114	Excluded.Primary	Excluded.Primary	0	1	TRUE
chr15:41279336:41280654:+@chr15:41280789:41281887	RI	ENSG00000187446.12	CHP1	protein_coding	82	49	0.799841	0.756758	-0.0430825	0.1353	0.424388	Included.Dispersed	Included.Dispersed	82	49	FALSE
chr1:29160375:29160517:-@chr1:29159864:29160058:-@chr1:29159384:29159486	SE	ENSG00000116350.17	SRSF4	protein_coding	63	35	0.00466352	0	-0.00466352	0.13568	0.425316	Excluded.Primary	Excluded.Primary	3	0	TRUE
chr22:38492056:38492115:-@chr22:38488115|38490436:38487873	A3SS	ENSG00000100201.21	DDX17	protein_coding	47	28	0	0.0357143	0.0357143	0.13595	0.425898	Excluded.Primary	Excluded.Dispersed	0	1	TRUE
chr12:112013426:112013609:+@chr12:112019756:112019894:+@chr12:112022150:112023449	SE	ENSG00000089248.7	ERP29	protein_coding	69	33	0.966354	0.865176	-0.101178	0.13629	0.426698	Included.Dispersed	Included.Dispersed	17	11	FALSE
chr16:31094557:31094994:-@chr16:31093312:31093421:-@chr16:31090854:31091342	SE	ENSG00000167397.15	VKORC1	protein_coding	59	31	0.847202	0.896328	0.0491255	0.13665	0.42756	Included.Dispersed	Included.Dispersed	40	8	FALSE
chr14:74494275:74494390:+@chr14:74494826:74497106	RI	ENSG00000165898.13	ISCA2	protein_coding	62	27	0.0152895	0.0361332	0.0208437	0.13685	0.427921	Excluded.Dispersed	Excluded.Dispersed	56	25	FALSE
chr4:99948940:99948814:-@chr4:99948523:99948088	RI	ENSG00000164032.12	H2AFZ	protein_coding	83	52	0.156551	0.189736	0.0331853	0.13719	0.428317	Excluded.Dispersed	Excluded.Dispersed	83	52	FALSE
chr20:35632385:35632163|35632311:-@chr20:35631945:35632025	A5SS	ENSG00000214078.12	CPNE1	protein_coding	75	28	0.916602	1	0.083398	0.13727	0.428317	Included.Dispersed	Included.Primary	27	0	FALSE
chr6:96896744:96896847:-@chr6:96896084:96896153:-@chr6:96891151:96891391	SE	ENSG00000123545.6	NDUFAF4	protein_coding	82	32	0.0119917	0.0129899	0.000998207	0.13729	0.428317	Excluded.Dispersed	Excluded.Dispersed	9	1	TRUE
chr2:197516066:197516146:+@chr2:197523624:197523686:+@chr2:197535530:197535630	SE	ENSG00000115540.15	MOB4	protein_coding	68	35	0.89096	0.819638	-0.0713219	0.1375	0.428317	Included.Dispersed	Included.Dispersed	46	12	FALSE
chr11:64318121:64318386:+@chr11:64319734:64319868:+@chr11:64320661:64320792	SE	ENSG00000126432.14	PRDX5	protein_coding	76	53	0.949239	0.958049	0.0088101	0.13768	0.428317	Included.Dispersed	Included.Dispersed	49	20	FALSE
chr12:49189168:49188889|49188977:-@chr12:49186611:49186833	A5SS	ENSG00000167552.14	TUBA1A	protein_coding	83	46	0.000841631	0	-0.000841631	0.13774	0.428317	Excluded.Primary	Excluded.Primary	3	0	TRUE
chr12:56666266:56665632|56666204:-@chr12:56664776:56664800	A5SS	ENSG00000110958.16	PTGES3	protein_coding	83	46	0.000446059	0	-0.000446059	0.13774	0.428317	Excluded.Primary	Excluded.Primary	3	0	TRUE
chr3:156549003:156548805|156548905:-@chr3:156544308:156544439	A5SS	ENSG00000114850.6	SSR3	protein_coding	83	46	0.00110119	0	-0.00110119	0.13774	0.428317	Excluded.Primary	Excluded.Primary	3	0	TRUE
chr12:49188977:49189080|49188889:49189078:-@chr12:49186611:49186833	AFE	ENSG00000167552.14	TUBA1A	protein_coding	83	46	0.000841631	0	-0.000841631	0.13774	0.428317	Excluded.Primary	Excluded.Primary	3	0	TRUE
chr1:151232551:151232703:+@chr1:151233329:151233398:+@chr1:151234197:151234496	SE	ENSG00000143398.20	PIP5K1A	protein_coding	50	30	0	0.0333333	0.0333333	0.13834	0.429918	Excluded.Primary	Excluded.Dispersed	0	1	TRUE
chr10:12170908:12170900:-@chr10:12170770:12170717	RI	ENSG00000165609.13	NUDT5	protein_coding	82	42	0.0221069	0.0784819	0.056375	0.13873	0.430865	Excluded.Dispersed	Excluded.Dispersed	52	21	FALSE
chr10:27148906:27149040:-@chr10:27147498:27147668:-@chr10:27145428:27145590	SE	ENSG00000136758.18	YME1L1	protein_coding	72	46	0.0219001	0.0782616	0.0563615	0.13932	0.432431	Excluded.Dispersed	Excluded.Dispersed	6	7	TRUE
chr17:27306782:27306882:+@chr17:27307744:27307919:+@chr17:27309100:27309272	SE	ENSG00000109046.15	WSB1	protein_coding	40	28	0.105417	0.270503	0.165086	0.13965	0.433189	Excluded.Dispersed	Excluded.Dispersed	15	13	FALSE
chr13:75537675:75537499|75537664:-@chr13:75530114:75530266	A5SS	ENSG00000188243.12	COMMD6	protein_coding	83	50	0.00694338	0.00165138	-0.005292	0.13983	0.433482	Excluded.Primary	Excluded.Primary	6	1	TRUE
chr11:62854519:62854551:-@chr11:62854018:62854064:-@chr11:62853552:62853833	SE	ENSG00000255717.7	SNHG1	lncRNA	75	28	0.899431	0.927793	0.0283627	0.13994	0.433556	Included.Dispersed	Included.Dispersed	42	7	FALSE
chr11:3040896:3040984:-@chr11:3040448:3040581:-@chr11:3039835:3039931	SE	ENSG00000110619.17	CARS	protein_coding	43	26	0	0.00532544	0.00532544	0.1403	0.434121	Excluded.Primary	Excluded.Primary	0	1	TRUE
chr3:10305910:10305559:-@chr3:10305156:10305033	RI	ENSG00000157020.18	SEC13	protein_coding	77	33	0.000168777	0.0635544	0.0633856	0.14031	0.434121	Excluded.Primary	Excluded.Dispersed	38	11	FALSE
chr3:48695090:48695421:-@chr3:48693270:48693338:-@chr3:48693059:48693179	SE	ENSG00000068745.15	IP6K2	protein_coding	46	25	0.0375453	0	-0.0375453	0.14038	0.434121	Excluded.Dispersed	Excluded.Primary	3	0	TRUE
chr1:70228422:70228555:+@chr1:70231095:70231203:+@chr1:70232268:70232377	SE	ENSG00000116754.13	SRSF11	protein_coding	64	35	0.00655871	0	-0.00655871	0.14061	0.434405	Excluded.Dispersed	Excluded.Primary	3	0	TRUE
chr6:34237204:34237317|34238791:34238957:+@chr6:34240737:34240882	AFE	ENSG00000137309.19	HMGA1	protein_coding	83	50	0	0.0009375	0.0009375	0.14071	0.434405	Excluded.Primary	Excluded.Primary	0	1	TRUE
chr2:218225920:218225954:+@chr2:218226996:218227097:+@chr2:218228738:218228850	SE	ENSG00000163466.16	ARPC2	protein_coding	82	45	0.00112592	0	-0.00112592	0.14073	0.434405	Excluded.Primary	Excluded.Primary	3	0	TRUE
chr10:133311716:133311841:+@chr10:133312788:133313162	RI	ENSG00000198546.15	ZNF511	protein_coding	54	26	0.0801646	0.00474719	-0.0754174	0.14159	0.436588	Excluded.Dispersed	Excluded.Primary	38	15	FALSE
chr12:76048464:76048393|76048421:-@chr12:76044902:76047718	A5SS	ENSG00000187109.14	NAP1L1	protein_coding	75	39	0.687639	0.634368	-0.0532707	0.14161	0.436588	Included.Dispersed	Multimodal	0	0	FALSE
chr14:99481450:99481479|99481412:99481614:+@chr14:99492626:99492874	AFE	ENSG00000090061.17	CCNK	protein_coding	60	25	0.0748105	0.197309	0.122498	0.14185	0.437061	Excluded.Dispersed	Excluded.Dispersed	23	10	FALSE
chr19:16089045:16089120:+@chr19:16093040:16093132:+@chr19:16093536:16093598	SE	ENSG00000167460.17	TPM4	protein_coding	81	49	0	0.00829082	0.00829082	0.14198	0.437195	Excluded.Primary	Excluded.Dispersed	0	1	TRUE
chr12:57489267:57489345:+@chr12:57489455:57489558	RI	ENSG00000166986.15	MARS	protein_coding	71	43	0.837779	0.814251	-0.0235273	0.1422	0.437605	Included.Dispersed	Included.Dispersed	68	40	FALSE
chr6:53291776:53291963:-@chr6:53287862:53287942:-@chr6:53276179:53276256	SE	ENSG00000012660.14	ELOVL5	protein_coding	68	37	0.00373722	0	-0.00373722	0.14251	0.438292	Excluded.Primary	Excluded.Primary	3	0	TRUE
chr17:74203918:74203958:+@chr17:74204130:74206283	RI	ENSG00000172809.13	RPL38	protein_coding	83	53	0.000328744	7.52039e-05	-0.000253541	0.14262	0.438363	Excluded.Primary	Excluded.Primary	81	50	FALSE
chr17:7012461:7012761:+@chr17:7013319:7013516:+@chr17:7013666:7013742	SE	ENSG00000219200.11	RNASEK	protein_coding	69	45	0.0133346	0.00596493	-0.00736968	0.1429	0.438957	Excluded.Dispersed	Excluded.Primary	8	2	TRUE
chr1:156014961:156015069:-@chr1:156012385:156012565:-@chr1:156011810:156011887	SE	ENSG00000163479.14	SSR2	protein_coding	79	48	0	0.000120424	0.000120424	0.14332	0.439979	Excluded.Primary	Excluded.Primary	0	1	TRUE
chr12:120199485:120199310:-@chr12:120199205:120199118	RI	ENSG00000089157.16	RPLP0	protein_coding	83	53	0.00124815	0.00115972	-8.84334e-05	0.14362	0.440632	Excluded.Primary	Excluded.Primary	34	29	FALSE
chr1:19344358:19344434:-@chr1:19342752:19342864:-@chr1:19338823:19339617	SE	ENSG00000077549.18	CAPZB	protein_coding	81	44	0.00277543	0	-0.00277543	0.14387	0.44075	Excluded.Primary	Excluded.Primary	3	0	TRUE
chrX:136879319:136879453:-@chrX:136879123|136879158:136879017	A3SS	ENSG00000147274.14	RBMX	protein_coding	81	44	0.00312261	0	-0.00312261	0.14387	0.44075	Excluded.Primary	Excluded.Primary	3	0	TRUE
chr1:19596979:19597109:+@chr1:19622100:19622147:+@chr1:19623474:19623583	SE	ENSG00000173436.15	MICOS10	protein_coding	83	51	0.974534	0.980848	0.00631357	0.14392	0.44075	Included.Dispersed	Included.Dispersed	43	8	FALSE
chr2:169805665:169805839:+@chr2:169805998:169806113	RI	ENSG00000138385.16	SSB	protein_coding	83	51	0.00120347	0.00951603	0.00831256	0.14421	0.44137	Excluded.Primary	Excluded.Dispersed	17	6	FALSE
chr22:29298733:29298895:+@chr22:29299195:29299280	RI	ENSG00000182944.17	EWSR1	protein_coding	66	30	0.00876886	0.0478524	0.0390835	0.14459	0.442058	Excluded.Primary	Excluded.Dispersed	25	7	FALSE
chr6:28136745:28137293:-@chr6:28125623:28125819:-@chr6:28121795:28123211	SE	ENSG00000269293.3	ZSCAN16-AS1	lncRNA	25	31	0	0.0196453	0.0196453	0.14461	0.442058	Excluded.Primary	Excluded.Dispersed	0	2	TRUE
chr17:7015040:7015156:+@chr17:7015774:7015875:+@chr17:7016495:7016685	SE	ENSG00000258315.5	C17orf49	protein_coding	63	40	0.902054	0.949127	0.0470731	0.1449	0.442677	Included.Dispersed	Included.Dispersed	34	7	FALSE
chr19:23100050:23101523:+@chr19:23102288:23102425	RI	ENSG00000183850.14	ZNF730	protein_coding	42	29	0.230563	0.222371	-0.00819234	0.14534	0.443753	Excluded.Dispersed	Excluded.Dispersed	40	24	FALSE
chr8:67062180:67062106:-@chr8:67062024:67061854	RI	ENSG00000121022.14	COPS5	protein_coding	66	34	0.929282	0.772663	-0.156619	0.14558	0.444217	Included.Dispersed	Included.Dispersed	26	16	FALSE
chr20:5112961:5113087|5112720:5113050:-@chr20:5109332:5109445	AFE	ENSG00000089063.15	TMEM230	protein_coding	54	27	0.0309431	0.0215332	-0.00940993	0.1468	0.447669	Excluded.Dispersed	Excluded.Dispersed	7	1	TRUE
chr1:75732644:75732741:+@chr1:75732838|75732853:75732922	A3SS	ENSG00000117054.13	ACADM	protein_coding	65	40	0	0.025	0.025	0.14701	0.448039	Excluded.Primary	Excluded.Dispersed	0	1	TRUE
chr19:32581232:32581327|32581526:32581700:+@chr19:32582195:32582232	AFE	ENSG00000105185.12	PDCD5	protein_coding	80	43	0.00322753	0	-0.00322753	0.14718	0.448077	Excluded.Primary	Excluded.Primary	3	0	TRUE
chr2:227325271:227325427|227330701:227330846:+@chr2:227332419:227332588	AFE	ENSG00000168958.19	MFF	protein_coding	69	29	0.954177	0.823145	-0.131032	0.1472	0.448077	Included.Dispersed	Included.Dispersed	27	9	FALSE
chr17:16381902:16382032|16382260:+@chr17:16382489:16382745	A5SS	ENSG00000170315.13	UBB	protein_coding	83	53	0.967962	0.968474	0.000511538	0.14739	0.448385	Included.Primary	Included.Primary	81	51	FALSE
chr19:36149578:36149636:+@chr19:36149813:36150353	RI	ENSG00000126247.10	CAPNS1	protein_coding	41	36	0.000150646	0.00209726	0.00194662	0.14758	0.448434	Excluded.Primary	Excluded.Primary	8	12	FALSE
chr15:43801518:43801569:+@chr15:43801711:43803043	RI	ENSG00000242028.6	HYPK	protein_coding	80	25	0.02448	0.064272	0.039792	0.14768	0.448434	Excluded.Dispersed	Excluded.Dispersed	28	5	FALSE
chr2:135604806:135605016:+@chr2:135616668:135616757:+@chr2:135621494:135621608	SE	ENSG00000048991.16	R3HDM1	protein_coding	63	25	0.150877	0.245409	0.0945326	0.14775	0.448434	Excluded.Dispersed	Excluded.Dispersed	37	11	FALSE
chr3:184301537:184301658:+@chr3:184301771|184301847:184302071	A3SS	ENSG00000175166.17	PSMD2	protein_coding	80	32	0.00849663	0	-0.00849663	0.14782	0.448434	Excluded.Dispersed	Excluded.Primary	4	0	TRUE
chr3:122383174:122383231|122372983:122373022:-@chr3:122371675:122371800	AFE	ENSG00000160124.9	CCDC58	protein_coding	81	37	0.0262351	0.0178219	-0.00841314	0.14785	0.448434	Excluded.Dispersed	Excluded.Dispersed	14	3	FALSE
chr15:74906365:74906278:-@chr15:74905231:74904664	RI	ENSG00000178761.15	FAM219B	protein_coding	29	26	0.0441861	0.0820032	0.0378172	0.14799	0.448589	Excluded.Dispersed	Excluded.Dispersed	14	19	FALSE
chr12:52902072:52901864:-@chr12:52901219:52900588	RI	ENSG00000170421.12	KRT8	protein_coding	82	44	0.00229897	0.00255157	0.000252599	0.14823	0.449047	Excluded.Primary	Excluded.Primary	50	21	FALSE
chr1:151224139:151224279:+@chr1:151224371:151224406:+@chr1:151227320:151227400	SE	ENSG00000143398.20	PIP5K1A	protein_coding	35	25	0.191081	0.179329	-0.0117515	0.14853	0.449686	Excluded.Dispersed	Excluded.Dispersed	15	6	FALSE
chr12:54349620:54349658:+@chr12:54350476:54351846	RI	ENSG00000111481.10	COPZ1	protein_coding	77	41	0.00171538	0.000161954	-0.00155343	0.14868	0.449871	Excluded.Primary	Excluded.Primary	71	39	FALSE
chr6:85677875:85677795:-@chr6:85677492:85677079	RI	ENSG00000203875.12	SNHG5	lncRNA	72	34	0.13339	0.0829583	-0.0504313	0.14932	0.451537	Excluded.Dispersed	Excluded.Dispersed	33	12	FALSE
chr3:49676056:49676219:+@chr3:49676378:49676515	RI	ENSG00000164062.13	APEH	protein_coding	80	40	0.0441565	0.0135138	-0.0306426	0.1497	0.452415	Excluded.Dispersed	Excluded.Dispersed	71	34	FALSE
chrX:54810821:54810904:+@chrX:54811046:54811129	RI	ENSG00000102316.17	MAGED2	protein_coding	69	43	0.836294	0.742177	-0.0941175	0.14996	0.452929	Included.Dispersed	Included.Dispersed	57	37	FALSE
chr19:8321656:8321703:+@chr19:8321953:8322091	RI	ENSG00000233927.5	RPS28	protein_coding	83	53	0.00455015	0.00338446	-0.00116569	0.15014	0.453202	Excluded.Primary	Excluded.Primary	80	52	FALSE
chr15:34227693:34227846:+@chr15:34228429:34228583|34229753:34230147	ALE	ENSG00000128463.13	EMC4	protein_coding	76	28	0.831532	0.840005	0.00847314	0.15051	0.454047	Included.Dispersed	Included.Dispersed	50	9	FALSE
chr12:55719091:55719223:+@chr12:55719499:55720087	RI	ENSG00000135441.7	BLOC1S1	protein_coding	72	35	0.0134944	0.0252445	0.0117501	0.15066	0.454229	Excluded.Dispersed	Excluded.Dispersed	55	22	FALSE
chr2:73234236:73234384:+@chr2:73235550:73235645:+@chr2:73239643:73239796	SE	ENSG00000135624.16	CCT7	protein_coding	81	43	0.00264709	0	-0.00264709	0.15125	0.455735	Excluded.Primary	Excluded.Primary	3	0	TRUE
chr8:56211808:56211837|56214428:56214517:+@chr8:56214598:56214667	AFE	ENSG00000170791.17	CHCHD7	protein_coding	56	35	0	0.0025974	0.0025974	0.15173	0.456635	Excluded.Primary	Excluded.Primary	0	1	TRUE
chr6:99404702:99404603:-@chr6:99403882:99403829	RI	ENSG00000132424.16	PNISR	protein_coding	64	32	0.0638476	0.0628764	-0.000971196	0.1518	0.456635	Excluded.Dispersed	Excluded.Dispersed	36	14	FALSE
chr5:10250360:10250445|10250539:10250893:+@chr5:10254145:10254205	AFE	ENSG00000150753.12	CCT5	protein_coding	83	44	0.000501767	0	-0.000501767	0.15182	0.456635	Excluded.Primary	Excluded.Primary	3	0	TRUE
chr3:49411820:49412118:-@chr3:49376040:49376178:-@chr3:49375434:49375591	SE	ENSG00000067560.12	RHOA	protein_coding	80	50	0	0.0151131	0.0151131	0.15247	0.458318	Excluded.Primary	Excluded.Dispersed	0	1	TRUE
chr20:35632311:35632385:-@chr20:35632163:35632234:-@chr20:35631945:35632025	SE	ENSG00000214078.12	CPNE1	protein_coding	75	26	0.91425	1	0.0857504	0.15318	0.459811	Included.Dispersed	Included.Primary	27	0	FALSE
chr7:149028321:149028662:-@chr7:149027849:149027992:-@chr7:149020967:149021147	SE	ENSG00000155660.11	PDIA4	protein_coding	74	39	0.00364758	0	-0.00364758	0.1532	0.459811	Excluded.Primary	Excluded.Primary	3	0	TRUE
chr6:31652060:31651902:-@chr6:31651776:31651656	RI	ENSG00000204463.12	BAG6	protein_coding	39	27	0.077212	0.0805793	0.0033673	0.15324	0.459811	Excluded.Dispersed	Excluded.Dispersed	17	7	FALSE
chr3:100345585:100345678:+@chr3:100346181:100346255	RI	ENSG00000114021.12	NIT2	protein_coding	59	25	0.0211843	0.141422	0.120237	0.1536	0.460434	Excluded.Dispersed	Excluded.Dispersed	13	8	FALSE
chrX:119574901:119574981:+@chrX:119575375:119575400	RI	ENSG00000077721.16	UBE2A	protein_coding	47	25	0.00275338	0.000295932	-0.00245744	0.15363	0.460434	Excluded.Primary	Excluded.Primary	44	21	FALSE
chr2:218217141:218217254:+@chr2:218217372|218217463:218217544	A3SS	ENSG00000163466.16	ARPC2	protein_coding	80	42	0.000869541	0	-0.000869541	0.15485	0.463815	Excluded.Primary	Excluded.Primary	3	0	TRUE
chr20:50113107:50113198:-@chr20:50098882:50098981:-@chr20:50096672:50096820	SE	ENSG00000244687.11	UBE2V1	protein_coding	73	46	0	0.00258437	0.00258437	0.15502	0.464049	Excluded.Primary	Excluded.Primary	0	1	TRUE
chr19:5680458:5680488|5680055:5680194:-@chr19:5679586:5679763	AFE	ENSG00000174917.8	MICOS13	protein_coding	32	25	0.0180512	0	-0.0180512	0.15519	0.464283	Excluded.Dispersed	Excluded.Primary	2	0	TRUE
chr2:201072030:201072059:+@chr2:201072279:201072361:+@chr2:201078881:201079022	SE	ENSG00000119013.9	NDUFB3	protein_coding	67	43	0.0381436	0.054362	0.0162185	0.15541	0.464666	Excluded.Dispersed	Excluded.Dispersed	20	8	FALSE
chr6:33417959:33418086:-@chr6:33417695|33417816:33417481	A3SS	ENSG00000112514.16	CUTA	protein_coding	63	27	0.0066893	0.00246914	-0.00422016	0.15649	0.467618	Excluded.Primary	Excluded.Primary	8	1	TRUE
chr3:39411896:39412061:+@chr3:39412274:39412542	RI	ENSG00000168028.14	RPSA	protein_coding	83	53	0.00242966	0.00254644	0.000116782	0.15677	0.468178	Excluded.Primary	Excluded.Primary	77	50	FALSE
chr8:30069642:30070059:-@chr8:30066910|30066918:30066777	A3SS	ENSG00000133872.13	SARAF	protein_coding	62	29	0.953714	0.939866	-0.0138479	0.1572	0.469184	Included.Dispersed	Included.Dispersed	43	29	FALSE
chr10:32932600:32932506|32932515:-@chr10:32929822:32930044	A5SS	ENSG00000150093.19	ITGB1	protein_coding	82	52	0	0.00128205	0.00128205	0.15735	0.469355	Excluded.Primary	Excluded.Primary	0	1	TRUE
chr1:114757925:114758050:-@chr1:114749821:114750207:-@chr1:114739692:114739890	SE	ENSG00000009307.16	CSDE1	protein_coding	81	43	0.980443	0.981596	0.00115259	0.15791	0.470747	Included.Dispersed	Included.Dispersed	38	6	FALSE
chr5:178153491:178153560:-@chr5:178150888:178150993:-@chr5:178149460:178149838	SE	ENSG00000145912.8	NHP2	protein_coding	81	35	0.966727	0.975514	0.00878651	0.1582	0.471135	Included.Dispersed	Included.Dispersed	36	3	FALSE
chr15:45592135:45592276:+@chr15:45601234:45601407:+@chr15:45603100:45603187	SE	ENSG00000104164.10	BLOC1S6	protein_coding	47	30	0	0.0333333	0.0333333	0.15832	0.471135	Excluded.Primary	Excluded.Dispersed	0	1	TRUE
chrX:47247072:47247221:+@chrX:47247304:47247419	RI	ENSG00000102226.9	USP11	protein_coding	38	26	0.00237891	0.0145024	0.0121235	0.15832	0.471135	Excluded.Primary	Excluded.Dispersed	25	19	FALSE
chrX:153794676:153794754:+@chrX:153795928:153796126:+@chrX:153796434:153796552	SE	ENSG00000180879.13	SSR4	protein_coding	77	49	0	0.00131666	0.00131666	0.15842	0.471155	Excluded.Primary	Excluded.Primary	0	1	TRUE
chr14:52893293:52893358:-@chr14:52881796:52881828:-@chr14:52881244:52881469	SE	ENSG00000073712.15	FERMT2	protein_coding	43	35	0.00483846	0.0540783	0.0492398	0.15866	0.471591	Excluded.Primary	Excluded.Dispersed	1	3	TRUE
chr3:143012222:143012353|143012373:+@chr3:143014311:143014409	A5SS	ENSG00000163714.17	U2SURP	protein_coding	81	42	0.00186534	0	-0.00186534	0.15905	0.472194	Excluded.Primary	Excluded.Primary	3	0	TRUE
chr1:67429988:67430372|67429436:67429657:-@chr1:67426135:67426285	AFE	ENSG00000142864.14	SERBP1	protein_coding	81	42	0.00319499	0	-0.00319499	0.15905	0.472194	Excluded.Primary	Excluded.Primary	3	0	TRUE
chr1:153669836:153669878:-@chr1:153668557|153668576:153668453	A3SS	ENSG00000143621.17	ILF2	protein_coding	83	43	0.00341161	0	-0.00341161	0.15946	0.473071	Excluded.Primary	Excluded.Primary	3	0	TRUE
chr19:41861112:41861212|41861225:+@chr19:41869031:41869214	A5SS	ENSG00000105372.7	RPS19	protein_coding	83	53	0	0.000182367	0.000182367	0.15972	0.473071	Excluded.Primary	Excluded.Primary	0	1	TRUE
chr21:33915977:33915384|33915728:-@chr21:33914450:33914500	A5SS	ENSG00000241837.7	ATP5PO	protein_coding	83	53	0	0.00183184	0.00183184	0.15972	0.473071	Excluded.Primary	Excluded.Primary	0	1	TRUE
chr5:181241492:181241639:-@chr5:181240957:181241418|181239539:181239582	ALE	ENSG00000204628.11	RACK1	protein_coding	83	53	0	8.23927e-05	8.23927e-05	0.15972	0.473071	Excluded.Primary	Excluded.Primary	0	1	TRUE
chr2:73926897:73927052:+@chr2:73932598:73932683:+@chr2:73946719:73946906	SE	ENSG00000114956.20	DGUOK	protein_coding	67	33	0.0151949	0.00548795	-0.00970699	0.16037	0.474647	Excluded.Dispersed	Excluded.Primary	7	1	TRUE
chr9:37783914:37784063:-@chr9:37781986:37782137:-@chr9:37779714:37780880	SE	ENSG00000107371.13	EXOSC3	protein_coding	63	25	0.755687	0.813543	0.0578568	0.16044	0.474647	Included.Dispersed	Included.Dispersed	37	5	FALSE
chr3:107645836:107645909:+@chr3:107661828:107661944:+@chr3:107710452:107710622	SE	ENSG00000114439.19	BBX	protein_coding	49	25	0.0199108	0	-0.0199108	0.1615	0.477503	Excluded.Dispersed	Excluded.Primary	3	0	TRUE
chr20:35632311:35632385:-@chr20:35632210:35632234|35631997:35632025	ALE	ENSG00000214078.12	CPNE1	protein_coding	76	26	0.911521	1	0.0884789	0.16177	0.477919	Included.Dispersed	Included.Primary	27	0	FALSE
chr15:63157400:63157499:-@chr15:63156787:63156973:-@chr15:63156413:63156521	SE	ENSG00000185088.14	RPS27L	protein_coding	79	46	0.00727922	0.00213129	-0.00514794	0.16183	0.477919	Excluded.Dispersed	Excluded.Primary	6	1	TRUE
chr7:123557404:123557448:-@chr7:123551368:123551576:-@chr7:123550209:123550586	SE	ENSG00000128609.15	NDUFA5	protein_coding	78	40	0.00491644	0	-0.00491644	0.16263	0.479647	Excluded.Primary	Excluded.Primary	3	0	TRUE
chrX:71283694:71283721|71284194:71284231:+@chrX:71284397:71284453	AFE	ENSG00000147140.16	NONO	protein_coding	78	40	0.00498326	0	-0.00498326	0.16263	0.479647	Excluded.Primary	Excluded.Primary	3	0	TRUE
chr14:24146208:24146240:-@chr14:24145772|24145896:24145710	A3SS	ENSG00000100911.16	PSME2	protein_coding	63	28	0.0458454	0.0364286	-0.00941688	0.1627	0.479647	Excluded.Dispersed	Excluded.Dispersed	14	3	FALSE
chr2:161308425:161308604|161308600:161308786:+@chr2:161316437:161316569	AFE	ENSG00000115233.12	PSMD14	protein_coding	76	29	0.00393574	0	-0.00393574	0.16313	0.480634	Excluded.Primary	Excluded.Primary	4	0	TRUE
chr12:110468279:110468126|110468156:-@chr12:110465106:110465214	A5SS	ENSG00000111231.9	GPN3	protein_coding	62	25	0.0270809	0.0385185	0.0114376	0.16366	0.481914	Excluded.Dispersed	Excluded.Dispersed	12	2	FALSE
chr11:10804050:10803899:-@chr11:10803590:10803480	RI	ENSG00000110321.17	EIF4G2	protein_coding	82	49	0.0102621	0.00228346	-0.00797862	0.16385	0.482193	Excluded.Dispersed	Excluded.Primary	13	4	FALSE
chr11:125569280:125569573:+@chr11:125570104:125570190:+@chr11:125572458:125572569	SE	ENSG00000149547.15	EI24	protein_coding	63	31	0.0457344	0.0401162	-0.00561816	0.16498	0.485235	Excluded.Dispersed	Excluded.Dispersed	13	3	FALSE
chr4:99082116:99081975|99082002:-@chr4:99081365:99081452	A5SS	ENSG00000197894.11	ADH5	protein_coding	80	39	0.981829	0.971856	-0.00997299	0.16627	0.488637	Included.Primary	Included.Primary	47	28	FALSE
chr8:67051230:67051341:-@chr8:67047685:67047859:-@chr8:67045812:67045960	SE	ENSG00000121022.14	COPS5	protein_coding	73	37	0.00336665	0	-0.00336665	0.16633	0.488637	Excluded.Primary	Excluded.Primary	3	0	TRUE
chr1:86880662:86880689:-@chr1:86868096:86868102|86863517:86863605	ALE	ENSG00000183291.17	SELENOF	protein_coding	81	38	0.95669	0.982691	0.0260012	0.16731	0.49123	Included.Dispersed	Included.Dispersed	28	3	FALSE
chr2:197420542:197418896|197420428:-@chr2:197418509:197418588	A5SS	ENSG00000115524.16	SF3B1	protein_coding	83	41	0.0402972	0.126722	0.0864248	0.16743	0.491297	Excluded.Dispersed	Excluded.Dispersed	33	15	FALSE
chrX:119575375:119575400:+@chrX:119581507:119581596:+@chrX:119582588:119582676	SE	ENSG00000077721.16	UBE2A	protein_coding	44	25	0.902038	1	0.0979625	0.16761	0.491539	Included.Dispersed	Included.Primary	17	0	FALSE
chr16:30076225:30076475:+@chr16:30081259:30081310:+@chr16:30082484:30082534	SE	ENSG00000149923.14	PPP4C	protein_coding	70	32	0.936588	0.940625	0.00403679	0.168	0.492397	Included.Dispersed	Included.Dispersed	40	7	FALSE
chr5:160422302:160422403:+@chr5:160422709:160422893	RI	ENSG00000164611.13	PTTG1	protein_coding	83	46	0.00347545	0.00270886	-0.00076659	0.16862	0.493927	Excluded.Primary	Excluded.Primary	14	4	FALSE
chr3:42804436:42804531:-@chr3:42794275|42794299:42794157	A3SS	ENSG00000181061.13	HIGD1A	protein_coding	80	51	0.0147908	0.0330186	0.0182277	0.16892	0.494519	Excluded.Dispersed	Excluded.Dispersed	8	9	TRUE
chr5:111757136:111757173:-@chr5:111755770:111755830:-@chr5:111734984:111735507	SE	ENSG00000134986.13	NREP	protein_coding	82	38	0.940571	0.901391	-0.0391798	0.16981	0.496272	Included.Dispersed	Included.Dispersed	51	11	FALSE
chr11:82900235:82900430:-@chr11:82884823:82884885:-@chr11:82859977:82860117	SE	ENSG00000137509.11	PRCP	protein_coding	53	40	0.0134089	0	-0.0134089	0.16984	0.496272	Excluded.Dispersed	Excluded.Primary	2	0	TRUE
chr14:64923991:64924126:+@chr14:64926010:64926080:+@chr14:64932138:64934477	SE	ENSG00000258289.8	CHURC1	protein_coding	80	47	0.885413	0.910267	0.0248544	0.16993	0.496272	Included.Dispersed	Included.Dispersed	51	14	FALSE
chr12:70278132:70278274:+@chr12:70301705:70301865:+@chr12:70310895:70311017	SE	ENSG00000111596.12	AC092881.1	protein_coding	67	25	0.0186152	0	-0.0186152	0.16993	0.496272	Excluded.Dispersed	Excluded.Primary	4	0	TRUE
chrX:103685171:103685260:-@chrX:103678499:103678600:-@chrX:103674562:103677051	SE	ENSG00000123562.17	MORF4L2	protein_coding	79	37	0.954649	0.948915	-0.00573417	0.17001	0.496272	Included.Dispersed	Included.Dispersed	40	5	FALSE
chr17:7574260:7574308:+@chr17:7574546|7574548:7574678	A3SS	ENSG00000161960.15	EIF4A1	protein_coding	83	53	0.98171	0.978934	-0.0027763	0.17027	0.496661	Included.Primary	Included.Primary	80	43	FALSE
chr20:49280322:49280570:+@chr20:49280903:49280964:+@chr20:49289045:49290860	SE	ENSG00000177410.13	ZFAS1	lncRNA	79	51	0.614873	0.645384	0.0305105	0.17034	0.496661	Middle	Multimodal	0	0	FALSE
chr17:3723688:3723744:-@chr17:3723288:3723383:-@chr17:3720307:3720402	SE	ENSG00000083457.12	ITGAE	protein_coding	48	25	0.113817	0.292456	0.178639	0.17062	0.497029	Excluded.Dispersed	Excluded.Dispersed	14	9	FALSE
chr17:41688885:41689069:+@chr17:41689778:41689941:+@chr17:41690088:41690189	SE	ENSG00000173812.11	EIF1	protein_coding	83	53	0.994449	0.981706	-0.0127431	0.17077	0.497029	Included.Primary	Included.Dispersed	23	19	FALSE
chr1:23691806:23691829|23691821:23692060:+@chr1:23692609:23692759	AFE	ENSG00000142676.14	RPL11	protein_coding	83	53	0.00488234	0.00195086	-0.00293148	0.17079	0.497029	Excluded.Primary	Excluded.Primary	26	13	FALSE
chr16:636366:634889|636094:-@chr16:634719:634797	A5SS	ENSG00000130731.16	METTL26	protein_coding	53	26	0.943295	0.979167	0.0358716	0.17086	0.497029	Included.Dispersed	Included.Dispersed	26	4	FALSE
chr14:21373338:21373430:-@chr14:21372469:21372717:-@chr14:21371874:21372044	SE	ENSG00000092201.10	SUPT16H	protein_coding	77	40	0.0141201	0.043277	0.0291569	0.17106	0.497325	Excluded.Dispersed	Excluded.Dispersed	12	3	FALSE
chr11:93732291:93732244:-@chr11:93731799:93731753	RI	ENSG00000166012.16	TAF1D	protein_coding	71	36	0.00507126	0.0224342	0.0173629	0.17141	0.497856	Excluded.Primary	Excluded.Dispersed	51	31	FALSE
chr12:124912408:124912051:-@chr12:124911822:124911704	RI	ENSG00000150991.15	UBC	protein_coding	83	53	0.92966	0.923531	-0.00612866	0.17144	0.497856	Included.Primary	Included.Dispersed	83	53	FALSE
chr1:40059334:40059458:+@chr1:40060067|40060070:40060170	A3SS	ENSG00000131236.17	CAP1	protein_coding	79	31	0.909107	0.856936	-0.0521711	0.17196	0.499079	Included.Dispersed	Included.Dispersed	40	7	FALSE
chr14:103334387:103334597:+@chr14:103335653|103335792:103335932	A3SS	ENSG00000100664.11	EIF5	protein_coding	82	37	0.971898	0.999538	0.0276403	0.17207	0.499112	Included.Dispersed	Included.Primary	25	1	FALSE
chr19:49491040:49491099:+@chr19:49491425:49491547	RI	ENSG00000142541.17	RPL13A	protein_coding	83	53	0.000786034	0.000445135	-0.000340898	0.17328	0.502333	Excluded.Primary	Excluded.Primary	80	52	FALSE
chr15:78545634:78545764:+@chr15:78546575:78546698:+@chr15:78548790:78552417	SE	ENSG00000041357.16	PSMA4	protein_coding	83	49	0.973823	0.988147	0.0143235	0.17372	0.50332	Included.Dispersed	Included.Dispersed	37	5	FALSE
chr15:45587379:45587525|45587746:45587796:+@chr15:45592135:45592276	AFE	ENSG00000104164.10	BLOC1S6	protein_coding	38	33	0.0360684	0.0030303	-0.0330381	0.17419	0.504392	Excluded.Dispersed	Excluded.Primary	4	1	TRUE
chr8:27762419:27762458:-@chr8:27756719:27756770:-@chr8:27752512:27752587	SE	ENSG00000147419.18	CCDC25	protein_coding	74	32	0.851687	0.763537	-0.0881506	0.17468	0.505376	Included.Dispersed	Included.Dispersed	45	11	FALSE
chr15:78545634:78545764:+@chr15:78546575:78546684|78548790:78548970	ALE	ENSG00000041357.16	PSMA4	protein_coding	83	49	0.973464	0.98668	0.0132158	0.1748	0.505376	Included.Dispersed	Included.Dispersed	37	5	FALSE
chr4:121696995:121696863:-@chr4:121696624:121696581	RI	ENSG00000164111.15	ANXA5	protein_coding	83	48	0.00481377	0.000215671	-0.0045981	0.17483	0.505376	Excluded.Primary	Excluded.Primary	71	39	FALSE
chr12:68659280:68659573:+@chr12:68660106:68671901	RI	ENSG00000127314.18	RAP1B	protein_coding	41	26	0.855874	0.889174	0.0332999	0.17564	0.507427	Included.Dispersed	Included.Dispersed	28	17	FALSE
chr1:86880662:86880725:-@chr1:86868053:86868102:-@chr1:86862445:86863605	SE	ENSG00000183291.17	SELENOF	protein_coding	81	37	0.960161	0.982704	0.0225435	0.17587	0.507801	Included.Dispersed	Included.Dispersed	28	3	FALSE
chr1:52059835:52059901:+@chr1:52060428:52060659:+@chr1:52064825:52064938	SE	ENSG00000134717.18	BTF3L4	protein_coding	73	36	0.00847269	0	-0.00847269	0.17603	0.507972	Excluded.Dispersed	Excluded.Primary	3	0	TRUE
chr19:1440019:1440241:+@chr19:1440349:1440494	RI	ENSG00000115268.9	RPS15	protein_coding	82	53	0.671899	0.680374	0.00847469	0.17626	0.508346	Included.Dispersed	Included.Dispersed	82	53	FALSE
chr5:176355571:176355749:-@chr5:176353196:176353428|176352703:176352748	ALE	ENSG00000122203.15	KIAA1191	protein_coding	62	46	0.00534166	0	-0.00534166	0.17656	0.50892	Excluded.Dispersed	Excluded.Primary	2	0	TRUE
chr11:82838387:82838574:-@chr11:82825451:82825523:-@chr11:82821744:82825122	SE	ENSG00000137509.11	PRCP	protein_coding	55	37	0	0.0250494	0.0250494	0.17727	0.510675	Excluded.Primary	Excluded.Dispersed	0	1	TRUE
chr19:54206276:54206724:+@chr19:54207398:54207647	RI	ENSG00000170889.14	RPS9	protein_coding	83	53	0.00318628	0.000444832	-0.00274145	0.1775	0.510885	Excluded.Primary	Excluded.Primary	53	30	FALSE
chr11:47426473:47426133|47426205:-@chr11:47425867:47425950	A5SS	ENSG00000165916.8	PSMC3	protein_coding	80	39	0.0147729	0.012394	-0.0023789	0.17772	0.510885	Excluded.Dispersed	Excluded.Dispersed	10	2	FALSE
chr11:47426205:47426225|47426133:47426258:-@chr11:47425867:47425950	AFE	ENSG00000165916.8	PSMC3	protein_coding	80	39	0.0147729	0.012394	-0.0023789	0.17772	0.510885	Excluded.Dispersed	Excluded.Dispersed	10	2	FALSE
chr1:6785454:6785575:+@chr1:6820181:6820250:+@chr1:6825092:6825210	SE	ENSG00000171735.19	CAMTA1	protein_coding	59	34	0.866922	0.798968	-0.0679538	0.17786	0.510885	Included.Dispersed	Included.Dispersed	55	29	FALSE
chr17:15977913:15977800:-@chr17:15977700:15977579	RI	ENSG00000214941.8	ZSWIM7	protein_coding	37	30	0.469619	0.52514	0.0555205	0.17789	0.510885	Multimodal	Bimodal	0	0	FALSE
chrX:41343216:41343351:+@chrX:41343737:41344128	RI	ENSG00000215301.10	DDX3X	protein_coding	79	25	0.00466846	0.0410308	0.0363624	0.17795	0.510885	Excluded.Dispersed	Excluded.Dispersed	46	18	FALSE
chr18:49492457:49492131|49492275:-@chr18:49491532:49491584	A5SS	ENSG00000265681.7	RPL17	protein_coding	83	32	0.0118685	0.00914951	-0.00271902	0.17871	0.512743	Excluded.Primary	Excluded.Dispersed	19	4	FALSE
chr7:127589485:127589594:+@chr7:127590066:127590137	RI	ENSG00000004059.11	ARF5	protein_coding	82	50	0.017232	0.00640093	-0.010831	0.1788	0.512743	Excluded.Dispersed	Excluded.Dispersed	78	47	FALSE
chr18:49813732:49813937|49813469:49813533:-@chr18:49802687:49802853	AFE	ENSG00000167315.18	ACAA2	protein_coding	66	26	0.864946	0.767904	-0.0970413	0.17893	0.512824	Included.Dispersed	Included.Dispersed	28	10	FALSE
chr8:109334324:109334402|109334344:109334406:+@chr8:109336128:109336204	AFE	ENSG00000120533.13	ENY2	protein_coding	69	26	0.0317537	0.0616865	0.0299328	0.17928	0.513359	Excluded.Dispersed	Excluded.Dispersed	16	3	FALSE
chr14:69767157:69767251|69767940:69767987:+@chr14:69768138:69768282	AFE	ENSG00000100650.15	SRSF5	protein_coding	67	38	0.0151493	0.0112782	-0.00387112	0.17932	0.513359	Excluded.Dispersed	Excluded.Dispersed	6	1	TRUE
chr16:89933468:89933578:+@chr16:89933724:89934329	RI	ENSG00000258947.7	TUBB3	protein_coding	56	32	0.00772586	0.00174517	-0.0059807	0.17951	0.513612	Excluded.Primary	Excluded.Primary	20	7	FALSE
chr12:70278132:70278274:+@chr12:70294237:70294294:+@chr12:70310895:70311017	SE	ENSG00000111596.12	AC092881.1	protein_coding	61	25	0.0252286	0.04	0.0147714	0.18044	0.515981	Excluded.Dispersed	Excluded.Dispersed	8	1	TRUE
chr20:47310056:47310204:-@chr20:47298872|47298947:47298729	A3SS	ENSG00000101040.19	ZMYND8	protein_coding	56	28	0.463206	0.478969	0.0157634	0.18167	0.519204	Multimodal	Bimodal	0	0	FALSE
chr20:17955365:17955475:-@chr20:17954117|17954231:17953996	A3SS	ENSG00000089006.16	SNX5	protein_coding	82	34	0.00999904	0.00373027	-0.00626877	0.18199	0.519824	Excluded.Dispersed	Excluded.Primary	8	1	TRUE
chrX:154428845:154429174|154430584:154431657:+@chrX:154431830:154431904	AFE	ENSG00000071553.17	ATP6AP1	protein_coding	38	26	0	0.00769231	0.00769231	0.18249	0.520958	Excluded.Primary	Excluded.Dispersed	0	1	TRUE
chr8:54100908:54100939:-@chr8:54065748:54065813:-@chr8:54063328:54063375	SE	ENSG00000120992.18	LYPLA1	protein_coding	78	38	0.946547	0.988941	0.0423941	0.18321	0.522718	Included.Dispersed	Included.Dispersed	30	3	FALSE
chr12:53295525:53295639|53296035:53296275:+@chr12:53297850:53297924	AFE	ENSG00000123349.14	PFDN5	protein_coding	83	51	0.90803	0.920218	0.0121872	0.18352	0.522782	Included.Dispersed	Included.Dispersed	70	31	FALSE
chr19:46850764:46850834|46845993:46846148:-@chr19:46839465:46839578	AFE	ENSG00000042753.11	AP2S1	protein_coding	81	44	0.968011	0.972761	0.00475013	0.18355	0.522782	Included.Dispersed	Included.Dispersed	41	7	FALSE
chr15:84687625:84687774:-@chr15:84680713:84680832:-@chr15:84670725:84670782	SE	ENSG00000140612.14	SEC11A	protein_coding	83	51	0.97291	0.972078	-0.000832399	0.18369	0.522782	Included.Dispersed	Included.Dispersed	35	7	FALSE
chr5:136132847:136132962|136133224:136133473:+@chr5:136147832:136147906	AFE	ENSG00000113658.18	SMAD5	protein_coding	36	26	0.0444444	0	-0.0444444	0.18373	0.522782	Excluded.Dispersed	Excluded.Primary	2	0	TRUE
chr11:117842261:117842107:-@chr11:117842028:117841990	RI	ENSG00000137726.17	FXYD6	protein_coding	29	26	0.000877625	0.000183532	-0.000694093	0.18375	0.522782	Excluded.Primary	Excluded.Primary	3	6	TRUE
chr14:22829887:22829940:+@chr14:22830050|22830053:22830110	A3SS	ENSG00000172590.18	MRPL52	protein_coding	76	46	0.567972	0.575701	0.00772929	0.18389	0.522885	Middle	Multimodal	0	0	FALSE
chr17:82036763:82036721:-@chr17:82036643:82036191	RI	ENSG00000169738.7	DCXR	protein_coding	61	41	0.0838045	0.0832	-0.000604498	0.1843	0.523756	Excluded.Dispersed	Excluded.Dispersed	35	24	FALSE
chr19:44914869:44914949:+@chr19:44915098:44915217:+@chr19:44916190:44916325	SE	ENSG00000130208.9	APOC1	protein_coding	47	34	0.00265197	0	-0.00265197	0.18464	0.524161	Excluded.Primary	Excluded.Primary	2	0	TRUE
chr7:44582287:44582047:-@chr7:44581823:44581723	RI	ENSG00000158604.15	TMED4	protein_coding	44	36	0.0344101	0.000709502	-0.0337006	0.18465	0.524161	Excluded.Dispersed	Excluded.Primary	24	21	FALSE
chr14:23071617:23071125|23071427:-@chr14:23069476:23069617	A5SS	ENSG00000100813.14	ACIN1	protein_coding	29	25	0.707324	0.588856	-0.118468	0.18557	0.526477	Included.Dispersed	Included.Dispersed	19	19	FALSE
chr17:67357578:67357519:-@chr17:67357431:67357303	RI	ENSG00000197170.10	PSMD12	protein_coding	79	29	0.000151202	0.0243639	0.0242127	0.18583	0.526918	Excluded.Primary	Excluded.Dispersed	29	12	FALSE
chr12:108731429:108731518|108701489:108701924:-@chr12:108701307:108701323	AFE	ENSG00000110880.10	CORO1C	protein_coding	42	29	0	0.00113058	0.00113058	0.18623	0.527756	Excluded.Primary	Excluded.Primary	0	1	TRUE
chr5:176493999:176494084:+@chr5:176494184:176494275	RI	ENSG00000113194.13	FAF2	protein_coding	49	28	0.000382009	0.000394161	1.21522e-05	0.18644	0.528055	Excluded.Primary	Excluded.Primary	26	20	FALSE
chr5:179618060:179617989:-@chr5:179617932:179617799	RI	ENSG00000169045.17	HNRNPH1	protein_coding	80	42	0.0301872	0.127882	0.0976952	0.18712	0.529684	Excluded.Dispersed	Excluded.Dispersed	54	28	FALSE
chr1:70221724:70221839:+@chr1:70222766:70222798:+@chr1:70228422:70228555	SE	ENSG00000116754.13	SRSF11	protein_coding	67	32	0.0044953	0	-0.0044953	0.1873	0.529741	Excluded.Primary	Excluded.Primary	3	0	TRUE
chr17:43016144:43015941:-@chr17:43014873:43014607	RI	ENSG00000108828.16	VAT1	protein_coding	66	41	0.757451	0.77357	0.0161184	0.18735	0.529741	Included.Dispersed	Included.Dispersed	60	36	FALSE
chr19:6361869:6361940:+@chr19:6362446:6362542	RI	ENSG00000125656.10	CLPP	protein_coding	51	34	0.000965394	2.2007e-05	-0.000943387	0.18766	0.530321	Excluded.Primary	Excluded.Primary	19	9	FALSE
chr14:21211810:21211923:-@chr14:21211563|21211566:21211406	A3SS	ENSG00000092199.17	HNRNPC	protein_coding	83	48	0.976288	0.978601	0.00231306	0.18822	0.531606	Included.Dispersed	Included.Dispersed	32	3	FALSE
chr1:20776597:20776750:-@chr1:20775724:20776005:-@chr1:20773451:20773610	SE	ENSG00000127483.18	HP1BP3	protein_coding	41	34	0.0152439	0.0229249	0.00768102	0.18864	0.532494	Excluded.Dispersed	Excluded.Dispersed	1	3	TRUE
chr3:180987022:180986943|180986998:-@chr3:180985926:180985996	A5SS	ENSG00000205981.8	DNAJC19	protein_coding	83	39	0.966908	0.970327	0.00341893	0.18881	0.532676	Included.Dispersed	Included.Dispersed	32	2	FALSE
chr2:203328394:203328631:+@chr2:203355154:203355324:+@chr2:203366877:203366996	SE	ENSG00000138443.16	ABI2	protein_coding	43	30	0	0.00666667	0.00666667	0.19025	0.536439	Excluded.Primary	Excluded.Dispersed	0	1	TRUE
chr11:70435466:70435555:+@chr11:70436282:70436584	RI	ENSG00000085733.16	CTTN	protein_coding	80	31	0.934381	0.838341	-0.0960401	0.19042	0.536619	Included.Dispersed	Included.Dispersed	48	22	FALSE
chr1:54883618:54883773:-@chr1:54879749:54879805:-@chr1:54875942:54876047	SE	ENSG00000116133.13	DHCR24	protein_coding	78	37	0.00280136	0	-0.00280136	0.19073	0.537193	Excluded.Primary	Excluded.Primary	3	0	TRUE
chr2:9408113:9408205:-@chr2:9407449:9407598:-@chr2:9403475:9406905	SE	ENSG00000119185.12	ITGB1BP1	protein_coding	46	27	0.661831	0.841041	0.17921	0.19127	0.538198	Included.Dispersed	Included.Dispersed	27	7	FALSE
chr12:103965822:103966060:+@chr12:103967854:103967971:+@chr12:103976918:103977060	SE	ENSG00000139372.15	TDG	protein_coding	64	33	0.00698138	0.0184058	0.0114245	0.1913	0.538198	Excluded.Dispersed	Excluded.Dispersed	1	2	TRUE
chr15:64703029:64703281:-@chr15:64693075:64693181:-@chr15:64691434:64691591	SE	ENSG00000180304.14	OAZ2	protein_coding	74	35	0.00310182	0	-0.00310182	0.19155	0.538582	Excluded.Primary	Excluded.Primary	3	0	TRUE
chr17:59644276:59644483|59644495:+@chr17:59647398:59647666	A5SS	ENSG00000141367.11	CLTC	protein_coding	71	25	0.0115695	0	-0.0115695	0.19165	0.538582	Excluded.Dispersed	Excluded.Primary	4	0	TRUE
chr16:80997314:80997429:-@chr16:80981806:80981877:-@chr16:80966448:80976179	SE	ENSG00000103121.8	CMC2	protein_coding	75	31	0.900444	0.924066	0.0236217	0.19235	0.53991	Included.Dispersed	Included.Dispersed	34	5	FALSE
chr17:28888945:28889026:-@chr17:28885857:28885947:-@chr17:28884225:28884315:-@chr17:28883108:28883231	MXE	ENSG00000132589.16	FLOT2	protein_coding	41	29	0.00830541	0	-0.00830541	0.19239	0.53991	Excluded.Dispersed	Excluded.Primary	2	0	TRUE
chr15:66501504:66501375:-@chr15:66501105:66500949	RI	ENSG00000174444.15	RPL4	protein_coding	83	53	0.00439244	0.00449286	0.000100427	0.19249	0.53991	Excluded.Primary	Excluded.Primary	83	53	FALSE
chr16:85804937:85805104:+@chr16:85805733:85805864	RI	ENSG00000131143.8	COX4I1	protein_coding	83	53	0.0051179	0.00688631	0.00176841	0.19255	0.53991	Excluded.Primary	Excluded.Dispersed	63	41	FALSE
chr16:75433289:75433503:-@chr16:75419018:75419193:-@chr16:75414633:75414695	SE	ENSG00000153774.9	CFDP1	protein_coding	54	38	0	0.00355054	0.00355054	0.19414	0.544066	Excluded.Primary	Excluded.Primary	0	1	TRUE
chrX:54809722:54809808:+@chrX:54809923:54810213	RI	ENSG00000102316.17	MAGED2	protein_coding	75	45	0.933195	0.90079	-0.0324047	0.1943	0.544212	Included.Dispersed	Included.Dispersed	56	39	FALSE
chr16:85804540:85804661:+@chr16:85804937:85805104	RI	ENSG00000131143.8	COX4I1	protein_coding	83	53	0.000473638	7.19386e-05	-0.0004017	0.1946	0.544751	Excluded.Primary	Excluded.Primary	78	47	FALSE
chr5:111735430:111735507:-@chr5:111734670:111734742:-@chr5:111730517:111731046	SE	ENSG00000134986.13	NREP	protein_coding	79	37	0.00196219	0	-0.00196219	0.19565	0.547223	Excluded.Primary	Excluded.Primary	3	0	TRUE
chr13:27445088:27445137:-@chr13:27441017:27441077:-@chr13:27439989:27440449	SE	ENSG00000122033.14	MTIF3	protein_coding	68	42	0.112511	0.124002	0.0114905	0.1957	0.547223	Excluded.Dispersed	Excluded.Dispersed	22	9	FALSE
chrX:153932431:153932316:-@chrX:153932115:153932071	RI	ENSG00000102030.16	NAA10	protein_coding	72	27	0.00548514	0.00209394	-0.00339121	0.19599	0.547731	Excluded.Primary	Excluded.Primary	30	8	FALSE
chr14:52861610:52861587:-@chr14:52861034:52861014	RI	ENSG00000073712.15	FERMT2	protein_coding	32	30	0.000171826	0.0331777	0.0330059	0.19625	0.548154	Excluded.Primary	Excluded.Dispersed	14	19	FALSE
chrX:153798071:153798136:+@chrX:153798329:153798505	RI	ENSG00000180879.13	SSR4	protein_coding	81	51	0.00370019	0.0123029	0.00860271	0.19656	0.548716	Excluded.Primary	Excluded.Dispersed	74	46	FALSE
chr2:69904254:69904425:+@chr2:69904512:69905236	RI	ENSG00000124380.11	SNRNP27	protein_coding	42	34	0.706335	0.807929	0.101593	0.19695	0.549229	Included.Dispersed	Included.Dispersed	33	18	FALSE
chr7:131397267:131397376:+@chr7:131399238|131399241:131399433	A3SS	ENSG00000128585.18	MKLN1	protein_coding	65	35	0.0519981	0.0768644	0.0248663	0.19707	0.549229	Excluded.Dispersed	Excluded.Dispersed	14	4	FALSE
chr7:131397267:131397376:+@chr7:131399238:131399357|131399241:131399297	ALE	ENSG00000128585.18	MKLN1	protein_coding	65	35	0.0519981	0.0768644	0.0248663	0.19707	0.549229	Excluded.Dispersed	Excluded.Dispersed	14	4	FALSE
chrX:103586654:103586861:+@chrX:103586949:103587736	RI	ENSG00000133142.17	TCEAL4	protein_coding	62	26	0.843061	0.864598	0.0215371	0.1974	0.549654	Included.Dispersed	Included.Dispersed	53	20	FALSE
chr22:36526131:36525999:-@chr22:36525709:36525664	RI	ENSG00000100353.18	EIF3D	protein_coding	74	30	0.000321339	0.000265484	-5.58551e-05	0.19744	0.549654	Excluded.Primary	Excluded.Primary	58	19	FALSE
chr20:35632311:35632385:-@chr20:35632234|35632248:35632163	A3SS	ENSG00000214078.12	CPNE1	protein_coding	75	26	0.00866613	0	-0.00866613	0.19807	0.551104	Excluded.Dispersed	Excluded.Primary	4	0	TRUE
chr10:3781641:3782214:-@chr10:3780106:3780229:-@chr10:3775996:3779590	SE	ENSG00000067082.15	KLF6	protein_coding	32	25	0.871865	0.892237	0.0203717	0.19844	0.551829	Included.Dispersed	Included.Dispersed	18	6	FALSE
chr22:39520564:39520751:+@chr22:39521354:39521671	RI	ENSG00000128272.14	ATF4	protein_coding	81	53	0.0118019	0.00769183	-0.00411009	0.19928	0.55386	Excluded.Dispersed	Excluded.Primary	67	40	FALSE
chr13:27450509:27450574|27449852:27450041:-@chr13:27445088:27445156	AFE	ENSG00000122033.14	MTIF3	protein_coding	63	33	0.0503071	0.131658	0.0813508	0.19954	0.553863	Excluded.Dispersed	Excluded.Dispersed	11	9	FALSE
chr9:128683655:128684007|128685083:128685213:+@chr9:128691170:128691227	AFE	ENSG00000119335.16	SET	protein_coding	83	44	5.33106e-05	0.00445882	0.00440551	0.19955	0.553863	Excluded.Primary	Excluded.Primary	1	2	TRUE
chrX:154379942:154380019:+@chrX:154380234:154380367	RI	ENSG00000102119.10	EMD	protein_coding	62	32	0.0337825	0.151594	0.117812	0.19961	0.553863	Excluded.Dispersed	Excluded.Dispersed	49	23	FALSE
chrX:48575561:48576083:+@chrX:48576314:48576419	RI	ENSG00000102317.18	RBM3	protein_coding	75	32	0.0384815	0.0630452	0.0245637	0.19996	0.554529	Excluded.Dispersed	Excluded.Dispersed	60	23	FALSE
chr17:41689778:41689941:+@chr17:41690088:41690189	RI	ENSG00000173812.11	EIF1	protein_coding	83	53	0.00250536	0.00638694	0.00388158	0.2001	0.554613	Excluded.Primary	Excluded.Primary	27	22	FALSE
chr15:74926766:74926887:-@chr15:74923594:74923770|74920280:74920442	ALE	ENSG00000178741.12	COX5A	protein_coding	83	53	0.988741	0.995878	0.0071369	0.20026	0.554752	Included.Primary	Included.Primary	29	3	FALSE
chr15:74926766:74926887:-@chr15:74923648:74923770:-@chr15:74919791:74920442	SE	ENSG00000178741.12	COX5A	protein_coding	83	53	0.988715	0.996223	0.0075078	0.20221	0.559847	Included.Primary	Included.Primary	29	3	FALSE
chr1:70246818:70246907:+@chr1:70247117:70247149:+@chr1:70249952:70250047	SE	ENSG00000116754.13	SRSF11	protein_coding	52	27	0.0587013	0.0316285	-0.0270728	0.20285	0.561311	Excluded.Dispersed	Excluded.Dispersed	9	2	TRUE
chr2:197420428:197420542:-@chr2:197418896:197418951:-@chr2:197418509:197418588	SE	ENSG00000115524.16	SF3B1	protein_coding	70	36	0.036156	0.114971	0.0788151	0.2034	0.562525	Excluded.Dispersed	Excluded.Dispersed	24	11	FALSE
chr7:44801287:44801795:+@chr7:44802360:44803117	RI	ENSG00000196262.14	PPIA	protein_coding	55	25	0.295893	0.266619	-0.0292737	0.20481	0.566114	Excluded.Dispersed	Excluded.Dispersed	52	24	FALSE
chr8:143586729:143586849:-@chr8:143586219:143586290:-@chr8:143581054:143581328	SE	ENSG00000104529.17	EEF1D	protein_coding	74	41	0.835524	0.803308	-0.0322157	0.20494	0.566164	Included.Dispersed	Included.Dispersed	55	20	FALSE
chr12:95002739:95002821:-@chr12:94994170:94994257:-@chr12:94971330:94971620	SE	ENSG00000184752.13	NDUFA12	protein_coding	82	42	0.932205	0.959369	0.0271642	0.20507	0.566213	Included.Dispersed	Included.Dispersed	38	5	FALSE
chr5:136147832:136147906:+@chr5:136152675:136152758:+@chr5:136153592:136154163	SE	ENSG00000113658.18	SMAD5	protein_coding	49	27	0.129847	0.0872212	-0.0426261	0.20549	0.566836	Excluded.Dispersed	Excluded.Dispersed	18	6	FALSE
chr1:244862461:244862950|244860761:244861034:-@chr1:244860335:244860474	AFE	ENSG00000153187.20	HNRNPU	protein_coding	81	37	0.00110915	0	-0.00110915	0.20552	0.566836	Excluded.Primary	Excluded.Primary	3	0	TRUE
chr11:119017958:119018053:-@chr11:119017433|119017545:119017362	A3SS	ENSG00000118181.11	RPS25	protein_coding	83	53	0.996589	0.997955	0.00136525	0.20569	0.566995	Included.Primary	Included.Primary	40	15	FALSE
chr5:179617110:179616869:-@chr5:179616218:179616126	RI	ENSG00000169045.17	HNRNPH1	protein_coding	81	38	0.0505901	0.106618	0.0560283	0.20672	0.569523	Excluded.Dispersed	Excluded.Dispersed	42	15	FALSE
chr15:67254736:67254414|67254559:-@chr15:67236630:67236820	A5SS	ENSG00000103591.12	AAGAB	protein_coding	62	26	0.0605217	0.0769231	0.0164014	0.20691	0.569736	Excluded.Dispersed	Excluded.Dispersed	11	2	FALSE
chr3:49098480:49098192:-@chr3:49098117:49097992	RI	ENSG00000172053.18	QARS	protein_coding	55	28	0.000402402	0.000457419	5.50168e-05	0.20745	0.570711	Excluded.Primary	Excluded.Primary	23	16	FALSE
chr14:52950412:52950577:-@chr14:52948562:52948580:-@chr14:52919123:52919356	SE	ENSG00000073712.15	FERMT2	protein_coding	66	48	0	0.00403747	0.00403747	0.20749	0.570711	Excluded.Primary	Excluded.Primary	0	1	TRUE
chr17:75779184:75779047:-@chr17:75778963:75778810	RI	ENSG00000132475.10	H3F3B	protein_coding	83	53	0.00353839	0.00733356	0.00379518	0.20797	0.571719	Excluded.Primary	Excluded.Primary	83	53	FALSE
chr2:200811910:200811990|200812356:200812493:+@chr2:200813208:200813281	AFE	ENSG00000082153.18	BZW1	protein_coding	75	34	0.0017863	0	-0.0017863	0.20813	0.571848	Excluded.Primary	Excluded.Primary	3	0	TRUE
chr7:54759334:54759038|54759158:-@chr7:54757495:54757594	A5SS	ENSG00000132432.14	SEC61G	protein_coding	83	52	0.00173288	0.00305975	0.00132688	0.20849	0.572526	Excluded.Primary	Excluded.Primary	10	3	FALSE
chr3:63863868:63863504|63863772:-@chr3:63839656:63839773	A5SS	ENSG00000163634.12	THOC7	protein_coding	53	37	0.0316622	0.014692	-0.0169702	0.20868	0.572736	Excluded.Dispersed	Excluded.Dispersed	7	2	TRUE
chr10:27112120:27112082:-@chr10:27111887:27111734	RI	ENSG00000136758.18	YME1L1	protein_coding	74	31	0.922963	0.875791	-0.047172	0.2095	0.574362	Included.Dispersed	Included.Dispersed	49	26	FALSE
chr14:24232250:24232303|24231652:24232002:-@chr14:24218384:24218431	AFE	ENSG00000129559.13	NEDD8	protein_coding	82	51	0.0128999	0.0270051	0.0141052	0.2095	0.574362	Excluded.Dispersed	Excluded.Dispersed	14	5	FALSE
chr3:129171446:129171538:-@chr3:129171280|129171283:129171079	A3SS	ENSG00000169714.16	CNBP	protein_coding	80	26	0.0380056	0.123382	0.0853759	0.20986	0.575037	Excluded.Dispersed	Excluded.Dispersed	24	5	FALSE
chr6:34244831:34244933:+@chr6:34245850:34246231	RI	ENSG00000137309.19	HMGA1	protein_coding	81	41	0.75507	0.760635	0.00556537	0.21077	0.577217	Included.Dispersed	Included.Dispersed	81	39	FALSE
chr14:22829913:22829940|22829921:22829948:+@chr14:22830050:22830110	AFE	ENSG00000172590.18	MRPL52	protein_coding	77	42	0.154669	0.168477	0.0138077	0.21121	0.578109	Excluded.Dispersed	Excluded.Dispersed	62	28	FALSE
chr1:61694697:61694770:-@chr1:61686792:61686895:-@chr1:61683497:61683546	SE	ENSG00000162604.12	TM2D1	protein_coding	38	28	0	0.00821673	0.00821673	0.21151	0.578616	Excluded.Primary	Excluded.Dispersed	0	1	TRUE
chr6:33417958:33417481:-@chr6:33417310:33417251	RI	ENSG00000112514.16	CUTA	protein_coding	83	51	0.000418421	0.000247833	-0.000170588	0.21182	0.579151	Excluded.Primary	Excluded.Primary	73	37	FALSE
chrX:77717131:77717243:-@chrX:77699510:77699547:-@chrX:77698574:77698629	SE	ENSG00000085224.22	ATRX	protein_coding	78	35	0.00610291	0	-0.00610291	0.21245	0.580559	Excluded.Primary	Excluded.Primary	3	0	TRUE
chr1:6200489:6200842|6199562:6199595:-@chr1:6197652:6197756	AFE	ENSG00000116251.11	RPL22	protein_coding	82	53	0.976847	0.996243	0.0193958	0.21287	0.581392	Included.Dispersed	Included.Primary	25	1	FALSE
chr22:42518005:42518147:-@chr22:42516136|42516296:42516011	A3SS	ENSG00000189306.11	RRP7A	protein_coding	70	38	0.000921659	0.0092437	0.00832204	0.2131	0.581705	Excluded.Primary	Excluded.Dispersed	1	2	TRUE
chr2:98608542:98608263|98608307:-@chr2:98604108:98604191	A5SS	ENSG00000183513.9	COA5	protein_coding	57	27	0.020172	0.075359	0.0551871	0.21387	0.583231	Excluded.Dispersed	Excluded.Dispersed	4	4	TRUE
chr17:49706309:49706204:-@chr17:49705896:49705866	RI	ENSG00000121073.14	SLC35B1	protein_coding	63	28	0.0130165	0.0465557	0.0335392	0.21389	0.583231	Excluded.Dispersed	Excluded.Dispersed	37	21	FALSE
chr4:173334272:173335125|173334044:173334249:-@chr4:173333500:173333669	AFE	ENSG00000164104.11	HMGB2	protein_coding	83	37	0.00133544	0	-0.00133544	0.21543	0.587114	Excluded.Primary	Excluded.Primary	3	0	TRUE
chr5:131162572:131162676:-@chr5:131160656:131160844:-@chr5:131159288:131159611	SE	ENSG00000169567.11	HINT1	protein_coding	76	51	0.000297318	0	-0.000297318	0.21585	0.587941	Excluded.Primary	Excluded.Primary	2	0	TRUE
chr6:85677492:85677424:-@chr6:85677191:85677007	RI	ENSG00000203875.12	SNHG5	lncRNA	68	33	0.114283	0.105124	-0.00915848	0.21621	0.588604	Excluded.Dispersed	Excluded.Dispersed	42	18	FALSE
chr3:180989600:180989703|180989332:180989518:-@chr3:180988178:180988229	AFE	ENSG00000205981.8	DNAJC19	protein_coding	81	36	0.00562452	0	-0.00562452	0.21653	0.589158	Excluded.Dispersed	Excluded.Primary	3	0	TRUE
chr19:38619196:38619317|38619327:+@chr19:38620337:38620435	A5SS	ENSG00000178982.9	EIF3K	protein_coding	82	50	0.980463	0.950307	-0.0301554	0.21738	0.591152	Included.Primary	Included.Dispersed	38	18	FALSE
chr17:39730552:39730407:-@chr17:39730291:39730194	RI	ENSG00000141741.12	MIEN1	protein_coding	37	29	0.01345	0.00554642	-0.00790354	0.2175	0.59116	Excluded.Dispersed	Excluded.Primary	21	18	FALSE
chr4:99950355:99950248:-@chr4:99949740:99949663	RI	ENSG00000164032.12	H2AFZ	protein_coding	83	48	0.982538	0.987862	0.00532407	0.2182	0.592331	Included.Primary	Included.Primary	45	12	FALSE
chr13:28659104:28659187:+@chr13:28659822:28659919:+@chr13:28662410:28662507	SE	ENSG00000132963.8	POMP	protein_coding	72	48	0.00155585	0	-0.00155585	0.21835	0.592331	Excluded.Primary	Excluded.Primary	2	0	TRUE
chr3:31619676:31619830:+@chr3:31619965:31622096	RI	ENSG00000163527.9	STT3B	protein_coding	53	27	0.0168578	0.00222778	-0.01463	0.21839	0.592331	Excluded.Dispersed	Excluded.Primary	18	6	FALSE
chr6:43513200:43513069:-@chr6:43512874:43512761	RI	ENSG00000137207.12	YIPF3	protein_coding	41	27	0.00017982	0.00442886	0.00424904	0.2184	0.592331	Excluded.Primary	Excluded.Primary	21	17	FALSE
chr10:12210290:12210322:+@chr10:12215740:12215835:+@chr10:12217361:12217467	SE	ENSG00000151465.14	CDC123	protein_coding	83	34	0.953444	1	0.046556	0.21927	0.594371	Included.Dispersed	Included.Primary	25	0	FALSE
chrX:54807755:54807802|54809110:54809223:+@chrX:54809303:54809376	AFE	ENSG00000102316.17	MAGED2	protein_coding	29	39	0.0264985	0.0328007	0.00630219	0.2195	0.594465	Excluded.Dispersed	Excluded.Dispersed	6	4	TRUE
chr6:166342419:166342545|166331385:166331407:-@chr6:166330161:166330247	AFE	ENSG00000198818.10	SFT2D1	protein_coding	71	39	0.031931	0.0438297	0.0118987	0.21954	0.594465	Excluded.Dispersed	Excluded.Dispersed	11	3	FALSE
chr11:9295259:9295387:-@chr11:9288535|9288542:9288442	A3SS	ENSG00000166471.11	TMEM41B	protein_coding	65	29	0.0208635	0.00222469	-0.0186388	0.22017	0.595851	Excluded.Dispersed	Excluded.Primary	7	1	TRUE
chr4:139678543:139678642:+@chr4:139687660:139687740:+@chr4:139695197:139695267	SE	ENSG00000085871.9	MGST2	protein_coding	31	47	0	0.00351631	0.00351631	0.22099	0.59775	Excluded.Primary	Excluded.Primary	0	2	TRUE
chrX:101391755:101391822:+@chrX:101392050:101392095:+@chrX:101395335:101395457	SE	ENSG00000241343.9	RPL36A	protein_coding	77	51	0.00027149	0	-0.00027149	0.22125	0.598133	Excluded.Primary	Excluded.Primary	2	0	TRUE
chr12:31960777:31960871:+@chr12:31970189:31970356:+@chr12:31980878:31982807	SE	ENSG00000174718.12	RESF1	protein_coding	55	27	0.818165	0.937988	0.119823	0.22225	0.600515	Included.Dispersed	Included.Dispersed	27	3	FALSE
chr7:44835529:44835658:-@chr7:44834228:44834562|44829897:44830163	ALE	ENSG00000105968.18	H2AFV	protein_coding	83	49	0.979876	0.995994	0.016118	0.22276	0.601571	Included.Dispersed	Included.Primary	28	2	FALSE
chr3:119677204:119677454:-@chr3:119676862:119676966:-@chr3:119675145:119675233	SE	ENSG00000138495.6	COX17	protein_coding	77	41	0.00502997	0.00813008	0.00310011	0.22308	0.601873	Excluded.Primary	Excluded.Dispersed	6	1	TRUE
chr16:80981806:80981877:-@chr16:80978242:80978415:-@chr16:80975802:80976179	SE	ENSG00000103121.8	CMC2	protein_coding	71	31	0.0055322	0	-0.0055322	0.22311	0.601873	Excluded.Primary	Excluded.Primary	3	0	TRUE
chr20:49174195:49174269:-@chr20:49165997:49166285:-@chr20:49153933:49154071	SE	ENSG00000124214.19	STAU1	protein_coding	57	28	0.132061	0.229029	0.096968	0.22335	0.602198	Excluded.Dispersed	Excluded.Dispersed	24	10	FALSE
chr3:58430942:58430843:-@chr3:58430788:58430657	RI	ENSG00000168291.13	PDHB	protein_coding	83	45	0.870805	0.851808	-0.0189971	0.22353	0.602362	Included.Dispersed	Included.Dispersed	78	45	FALSE
chr17:27294080:27294435:+@chr17:27297187:27297308:+@chr17:27301788:27301956	SE	ENSG00000109046.15	WSB1	protein_coding	64	42	0.00336857	0	-0.00336857	0.22445	0.604519	Excluded.Primary	Excluded.Primary	2	0	TRUE
chr16:15047550:15047418|15047442:-@chr16:15044334:15044407	A5SS	ENSG00000157045.9	NTAN1	protein_coding	43	28	0.023102	0	-0.023102	0.22588	0.608046	Excluded.Dispersed	Excluded.Primary	2	0	TRUE
chr8:63023907:63024186:-@chr8:63023509:63023739|63017334:63017630	ALE	ENSG00000137563.12	GGH	protein_coding	61	31	0.0240591	0.0305198	0.00646078	0.22601	0.608072	Excluded.Dispersed	Excluded.Dispersed	9	2	TRUE
chr19:47130889:47131028|47131112:+@chr19:47143494:47143605	A5SS	ENSG00000142230.12	SAE1	protein_coding	67	29	0.00454026	0	-0.00454026	0.22638	0.608743	Excluded.Primary	Excluded.Primary	3	0	TRUE
chr4:139678543:139678642:+@chr4:139695197:139695267:+@chr4:139703455:139703536	SE	ENSG00000085871.9	MGST2	protein_coding	30	48	0.986031	0.909411	-0.0766203	0.2266	0.608792	Included.Dispersed	Included.Dispersed	2	20	FALSE
chr2:231062506:231062675|231062693:+@chr2:231066906:231067111	A5SS	ENSG00000173692.13	PSMD1	protein_coding	83	36	0.00267981	0	-0.00267981	0.22674	0.608792	Excluded.Primary	Excluded.Primary	3	0	TRUE
chr12:53462493:53462567:+@chr12:53465932:53465973:+@chr12:53467221:53467666	SE	ENSG00000257379.1	AC023509.1	lncRNA	76	42	0.915295	0.941968	0.0266726	0.22676	0.608792	Included.Dispersed	Included.Dispersed	56	23	FALSE
chr12:120198854:120199000:-@chr12:120198745:120198799|120198704:120198739	ALE	ENSG00000089157.16	RPLP0	protein_coding	83	53	0.000589779	9.64289e-05	-0.00049335	0.22803	0.611876	Excluded.Primary	Excluded.Primary	5	1	TRUE
chrX:21940778:21940873|21941045:21941367:+@chrX:21967196:21967316	AFE	ENSG00000102172.16	SMS	protein_coding	81	35	0.000665623	0	-0.000665623	0.2282	0.611977	Excluded.Primary	Excluded.Primary	3	0	TRUE
chr2:3575358:3575448:+@chr2:3575601:3575684	RI	ENSG00000171863.15	RPS7	protein_coding	76	38	0.866167	0.875497	0.0093307	0.22831	0.611977	Included.Dispersed	Included.Dispersed	49	14	FALSE
chr17:81891713:81891841:+@chr17:81893552:81893614:+@chr17:81894467:81894586	SE	ENSG00000141552.17	ANAPC11	protein_coding	49	34	0.70916	0.729106	0.0199457	0.22853	0.612242	Included.Dispersed	Included.Dispersed	46	28	FALSE
chr12:76084567:76084735|76068909:76068993:-@chr12:76067371:76067473	AFE	ENSG00000187109.14	NAP1L1	protein_coding	83	53	0.995635	0.989179	-0.00645635	0.22873	0.612453	Included.Primary	Included.Primary	35	17	FALSE
chr11:125577504:125577570:+@chr11:125577736:125577906	RI	ENSG00000149547.15	EI24	protein_coding	77	38	0.00150322	0.000199759	-0.00130347	0.22961	0.614484	Excluded.Primary	Excluded.Primary	52	21	FALSE
chr10:28535562:28535757:+@chr10:28535919:28535968	RI	ENSG00000095787.22	WAC	protein_coding	45	30	0.0998674	0.0477397	-0.0521277	0.22984	0.614773	Excluded.Dispersed	Excluded.Dispersed	25	13	FALSE
chr10:74074743:74074903|74077748:+@chr10:74082454:74082544	A5SS	ENSG00000035403.17	VCL	protein_coding	78	25	0.00923151	0	-0.00923151	0.23016	0.615303	Excluded.Dispersed	Excluded.Primary	4	0	TRUE
chr2:85541255:85541377:+@chr2:85541633:85541745	RI	ENSG00000168906.13	MAT2A	protein_coding	79	31	0.0663181	0.205048	0.13873	0.23041	0.615646	Excluded.Dispersed	Excluded.Dispersed	69	26	FALSE
chr4:77075472:77075693|77074790:77074910:-@chr4:77066249:77066405	AFE	ENSG00000118816.10	CCNI	protein_coding	68	44	0.00109615	0	-0.00109615	0.2306	0.615828	Excluded.Primary	Excluded.Primary	2	0	TRUE
chr2:38880179:38880229:+@chr2:38880582|38880600:38880706	A3SS	ENSG00000188010.14	MORN2	protein_coding	42	27	0.0452113	0	-0.0452113	0.23119	0.617077	Excluded.Dispersed	Excluded.Primary	2	0	TRUE
chr21:39347292:39347247:-@chr21:39345958:39345830	RI	ENSG00000205581.11	HMGN1	protein_coding	83	51	0.0488174	0.117019	0.0682015	0.23156	0.617379	Excluded.Dispersed	Excluded.Dispersed	41	25	FALSE
chr13:45338660:45338776:-@chr13:45337467:45337553:-@chr13:45336899:45337388	SE	ENSG00000133112.16	TPT1	protein_coding	82	53	0.000495989	0	-0.000495989	0.23167	0.617379	Excluded.Primary	Excluded.Primary	2	0	TRUE
chr9:124415364:124415442|124415113:124415291:-@chr9:124414842:124414935	AFE	ENSG00000136930.13	PSMB7	protein_coding	82	53	0.00107739	0	-0.00107739	0.23167	0.617379	Excluded.Primary	Excluded.Primary	2	0	TRUE
chr20:58909521:58909579:+@chr20:58909684:58909804	RI	ENSG00000087460.25	GNAS	protein_coding	81	48	0.00159222	0.0111146	0.00952239	0.23231	0.618758	Excluded.Primary	Excluded.Dispersed	40	19	FALSE
chr1:32650903:32650402|32650433:-@chr1:32634702:32634792	A5SS	ENSG00000176261.15	ZBTB8OS	protein_coding	68	49	0.0631827	0.0516173	-0.0115654	0.23317	0.620721	Excluded.Dispersed	Excluded.Dispersed	13	14	FALSE
chr12:46189071:46186735:-@chr12:46183721:46183063	RI	ENSG00000111371.15	SLC38A1	protein_coding	52	27	0.75874	0.815636	0.0568959	0.2334	0.621006	Included.Dispersed	Included.Dispersed	35	8	FALSE
chr12:57230803:57231000:+@chr12:57231481:57231913	RI	ENSG00000182199.11	SHMT2	protein_coding	69	34	3.82679e-05	0.0240526	0.0240144	0.23356	0.621105	Excluded.Primary	Excluded.Dispersed	20	14	FALSE
chr19:16654035:16654125:-@chr19:16652605:16652961:-@chr19:16645661:16647261	SE	ENSG00000214046.8	SMIM7	protein_coding	50	32	0.0121839	0	-0.0121839	0.23401	0.621662	Excluded.Dispersed	Excluded.Primary	2	0	TRUE
chr17:1345499:1345437:-@chr17:1344733:1344539	RI	ENSG00000108953.17	YWHAE	protein_coding	83	53	0.812769	0.810028	-0.00274113	0.23467	0.621662	Included.Dispersed	Included.Dispersed	83	52	FALSE
chr20:59038466:59038634:-@chr20:59037280|59037299:59037191	A3SS	ENSG00000101166.16	PRELID3B	protein_coding	45	35	0	0.0153061	0.0153061	0.23468	0.621662	Excluded.Primary	Excluded.Dispersed	0	1	TRUE
chr17:42998471:42998831:+@chr17:42999933:43000102:+@chr17:43002673:43002783	SE	ENSG00000131469.14	RPL27	protein_coding	83	53	0.993967	0.992491	-0.00147609	0.23491	0.621662	Included.Primary	Included.Primary	59	24	FALSE
chr12:6750305:6750145|6750177:-@chr12:6749848:6750007	A5SS	ENSG00000089693.10	MLF2	protein_coding	80	34	0.00848684	0	-0.00848684	0.23516	0.621662	Excluded.Dispersed	Excluded.Primary	3	0	TRUE
chrX:103356506:103356606:+@chrX:103357083:103357161:+@chrX:103357615:103358462	SE	ENSG00000185222.10	TCEAL9	protein_coding	70	49	0.849315	0.802728	-0.0465866	0.23611	0.621662	Included.Dispersed	Included.Dispersed	51	37	FALSE
chr14:49633287:49635230:-@chr14:49628012:49628155:-@chr14:49625174:49626048	SE	ENSG00000165506.14	DNAAF2	protein_coding	57	29	0.701368	0.658793	-0.0425752	0.23632	0.621662	Included.Dispersed	Included.Dispersed	38	13	FALSE
chr2:73734591:73734429|73734528:-@chr2:73732163:73732285	A5SS	ENSG00000144034.14	TPRKB	protein_coding	83	38	0.950725	0.893104	-0.0576212	0.23669	0.621662	Included.Dispersed	Included.Dispersed	40	9	FALSE
chr2:26109768:26109906:+@chr2:26123983:26124047:+@chr2:26127144:26127233	SE	ENSG00000084733.11	RAB10	protein_coding	70	39	0.0491406	0.0855762	0.0364356	0.23669	0.621662	Excluded.Dispersed	Excluded.Dispersed	13	4	FALSE
chr12:6536684:6536790|6536817:+@chr12:6536920:6537010	A5SS	ENSG00000111640.15	GAPDH	protein_coding	83	53	0.000324301	0	-0.000324301	0.23689	0.621662	Excluded.Primary	Excluded.Primary	2	0	TRUE
chr17:41688935:41689069|41689265:+@chr17:41689778:41689941	A5SS	ENSG00000173812.11	EIF1	protein_coding	83	53	0.00118543	0	-0.00118543	0.23689	0.621662	Excluded.Primary	Excluded.Primary	2	0	TRUE
chr3:51995942:51995731|51995857:-@chr3:51995425:51995469	A5SS	ENSG00000162244.11	RPL29	protein_coding	83	53	0.000955546	0	-0.000955546	0.23689	0.621662	Excluded.Primary	Excluded.Primary	2	0	TRUE
[truncated: 3,139 more rows]

## Sheet: Supp_Table_3
Supplementary Table 3. Differential splicing analysis results from D Test Statistics applied on iPSCs differentiated into endoderm cells
Column explanation:
[truncated: 5,052 more rows]

## Sheet: Supp_Table_4
Supplementary Table 4. Differential splicing analysis results from permutation-based approach applied on iPSCs differntiated into day-10 cardiomyocytes
[truncated: 7,090 more rows]

[truncated: 1 more sheets: Supp_Table_5]
